# Supplementary material for: Systemic inflammatory regulators and risk of acute-on-chronic liver failure: A bidirectional mendelian-randomization study
Source: Front Cell Dev Biol. 2023 Jan 19;11:1125233. doi: 10.3389/fcell.2023.1125233 (PMC9892464; doi:10.3389/fcell.2023.1125233)
Supplement: Supplementary file 1 [file Table2.xlsx]

## Sheet: Sheet1
Exposure	Outcome	SNP	effect_allele.outcome	other_allele.outcome	beta.exposure	beta.outcome	chr.outcome	pos.outcome	pval.outcome	se.outcome	se.exposure	pval.exposure	F statistics
Cutaneous T-cell attracting (CCL27)	ACLF	rs113436108	G	C	0.5249	0.321278	3	60003909	0.228516	0.2668	0.1119	3.424e-06	22.0036
Cutaneous T-cell attracting (CCL27)	ACLF	rs116303454	G	A	-0.383	-0.60791	3	27294655	0.0496945	0.30975	0.0816	3.272e-06	22.0301
Cutaneous T-cell attracting (CCL27)	ACLF	rs12438356	C	T	-0.1548	0.0170771	15	69579577	0.903961	0.141532	0.0337	4.457e-06	21.1
Cutaneous T-cell attracting (CCL27)	ACLF	rs141420735	C	T	0.3966	-1.17237	9	34515043	0.0224101	0.513444	0.0789	5.822e-07	25.2669
Cutaneous T-cell attracting (CCL27)	ACLF	rs145902143	G	A	0.2838	0.366612	12	20944907	0.0816003	0.210518	0.0581	1.028e-06	23.8601
Cutaneous T-cell attracting (CCL27)	ACLF	rs2070074	G	A	-0.4467	-0.153782	9	34649442	0.307109	0.150574	0.0374	1.785e-32	142.656
Cutaneous T-cell attracting (CCL27)	ACLF	rs2731674	G	T	0.1333	-0.0641577	5	176839890	0.528638	0.101824	0.0267	5.635e-07	24.9251
Cutaneous T-cell attracting (CCL27)	ACLF	rs3766110	C	A	0.1287	-0.0960644	1	169515183	0.362281	0.105446	0.0278	3.855e-06	21.4322
Cutaneous T-cell attracting (CCL27)	ACLF	rs55764737	C	T	-0.5313	0.57336	15	61323414	0.0191206	0.244694	0.0972	4.618e-08	29.8777
Cutaneous T-cell attracting (CCL27)	ACLF	rs57338032	G	A	-0.1583	-0.0889601	15	78798939	0.46315	0.121254	0.0317	6.228e-07	24.9369
Cutaneous T-cell attracting (CCL27)	ACLF	rs58704839	G	A	-0.1785	0.164303	9	34680554	0.106338	0.101744	0.0284	3.29e-10	39.5039
Cutaneous T-cell attracting (CCL27)	ACLF	rs7333764	C	T	-0.2773	0.0724815	13	34208801	0.823345	0.324673	0.0593	2.854e-06	21.8671
Cutaneous T-cell attracting (CCL27)	ACLF	rs76395525	G	A	-0.5277	-0.0852516	15	79741391	0.830036	0.397156	0.1083	9.549e-07	23.742
Beta nerve growth factor	ACLF	rs28637706	G	T	0.1589	-0.0939227	19	34285368	0.30898	0.0923196	0.0263	1.423e-09	36.5037
Beta nerve growth factor	ACLF	rs67476890	C	T	-0.1769	-0.0257458	15	62791494	0.851027	0.137086	0.0379	3.127e-06	21.786
Beta nerve growth factor	ACLF	rs71641308	C	T	-0.2043	-0.0123246	1	78086718	0.944163	0.175969	0.0432	2.301e-06	22.365
Beta nerve growth factor	ACLF	rs72780728	G	A	-0.1883	0.0876358	10	17603701	0.57696	0.157101	0.0403	2.993e-06	21.8319
Beta nerve growth factor	ACLF	rs73472576	C	T	0.1181	-0.111428	18	72124182	0.236611	0.0941512	0.0252	2.689e-06	21.9634
Beta nerve growth factor	ACLF	rs7970581	G	T	-0.138	-0.128559	12	113265248	0.222584	0.105403	0.0282	9.271e-07	23.9475
Beta nerve growth factor	ACLF	rs9436119	G	A	0.1121	0.190623	1	150467753	0.035715	0.0907661	0.0246	3.906e-06	20.7654
Vascular endothelial growth factor	ACLF	rs113436108	G	C	0.5249	0.321278	3	60003909	0.228516	0.2668	0.1119	3.424e-06	22.0036
Vascular endothelial growth factor	ACLF	rs116303454	G	A	-0.383	-0.60791	3	27294655	0.0496945	0.30975	0.0816	3.272e-06	22.0301
Vascular endothelial growth factor	ACLF	rs12438356	C	T	-0.1548	0.0170771	15	69579577	0.903961	0.141532	0.0337	4.457e-06	21.1
Vascular endothelial growth factor	ACLF	rs141420735	C	T	0.3966	-1.17237	9	34515043	0.0224101	0.513444	0.0789	5.822e-07	25.2669
Vascular endothelial growth factor	ACLF	rs145902143	G	A	0.2838	0.366612	12	20944907	0.0816003	0.210518	0.0581	1.028e-06	23.8601
Vascular endothelial growth factor	ACLF	rs2070074	G	A	-0.4467	-0.153782	9	34649442	0.307109	0.150574	0.0374	1.785e-32	142.656
Vascular endothelial growth factor	ACLF	rs2731674	G	T	0.1333	-0.0641577	5	176839890	0.528638	0.101824	0.0267	5.635e-07	24.9251
Vascular endothelial growth factor	ACLF	rs3766110	C	A	0.1287	-0.0960644	1	169515183	0.362281	0.105446	0.0278	3.855e-06	21.4322
Vascular endothelial growth factor	ACLF	rs55764737	C	T	-0.5313	0.57336	15	61323414	0.0191206	0.244694	0.0972	4.618e-08	29.8777
Vascular endothelial growth factor	ACLF	rs57338032	G	A	-0.1583	-0.0889601	15	78798939	0.46315	0.121254	0.0317	6.228e-07	24.9369
Vascular endothelial growth factor	ACLF	rs58704839	G	A	-0.1785	0.164303	9	34680554	0.106338	0.101744	0.0284	3.29e-10	39.5039
Vascular endothelial growth factor	ACLF	rs7333764	C	T	-0.2773	0.0724815	13	34208801	0.823345	0.324673	0.0593	2.854e-06	21.8671
Vascular endothelial growth factor	ACLF	rs76395525	G	A	-0.5277	-0.0852516	15	79741391	0.830036	0.397156	0.1083	9.549e-07	23.742
Macrophage migration inhibitory factor (glycosylation-inhibiting factor)	ACLF	rs113218956	G	A	0.8948	-0.57879	22	25224834	0.426251	0.727467	0.1879	2.262e-06	22.6777
Macrophage migration inhibitory factor (glycosylation-inhibiting factor)	ACLF	rs11551183	G	C	-0.3715	0.228519	16	8988692	0.341765	0.240373	0.0797	2.529e-06	21.7271
Macrophage migration inhibitory factor (glycosylation-inhibiting factor)	ACLF	rs118055855	C	T	-0.6907	0.436295	11	29888572	0.230404	0.363786	0.15	4.126e-06	21.203
Macrophage migration inhibitory factor (glycosylation-inhibiting factor)	ACLF	rs12594190	G	A	-0.1355	-0.0294916	15	25036455	0.782441	0.1068	0.0267	3.702e-07	25.7547
Macrophage migration inhibitory factor (glycosylation-inhibiting factor)	ACLF	rs13142904	C	T	0.223	0.196735	4	54318414	0.276379	0.180741	0.0425	2.556e-07	27.5316
Macrophage migration inhibitory factor (glycosylation-inhibiting factor)	ACLF	rs141009259	C	T	0.6178	0.019393	2	207976283	0.965829	0.452683	0.1322	2.472e-06	21.839
Macrophage migration inhibitory factor (glycosylation-inhibiting factor)	ACLF	rs2330634	G	C	-0.1556	-0.161667	22	24250795	0.0762585	0.091192	0.0249	4.525e-10	39.05
Macrophage migration inhibitory factor (glycosylation-inhibiting factor)	ACLF	rs78098071	C	T	0.4867	-0.658965	5	163309739	0.116059	0.419314	0.0918	1.779e-07	28.1085
TNF-related apoptosis inducing ligand	ACLF	rs10075741	G	C	-0.0881	0.114109	5	91387738	0.297764	0.109589	0.0189	3.335e-06	21.7284
TNF-related apoptosis inducing ligand	ACLF	rs10164260	G	A	-0.1018	0.0873672	18	29060053	0.521267	0.136215	0.0211	1.507e-06	23.2772
TNF-related apoptosis inducing ligand	ACLF	rs11081739	G	A	-0.1411	0.0795847	18	29583126	0.491237	0.115618	0.0202	3.336e-12	48.7923
TNF-related apoptosis inducing ligand	ACLF	rs11618126	G	A	-0.8908	0.162563	13	50826239	0.653551	0.362189	0.1914	1.46e-06	21.6609
TNF-related apoptosis inducing ligand	ACLF	rs11657269	G	A	-0.1188	-0.123587	17	6319784	0.317232	0.123567	0.026	4.781e-06	20.8779
TNF-related apoptosis inducing ligand	ACLF	rs11699445	G	T	-0.0746	-0.0597934	20	15750790	0.512304	0.0912522	0.0161	3.268e-06	21.4697
TNF-related apoptosis inducing ligand	ACLF	rs13185784	G	A	-0.0846	0.223289	5	179694068	0.0295569	0.102615	0.0183	3.898e-06	21.3717
TNF-related apoptosis inducing ligand	ACLF	rs13278062	G	T	-0.0801	-0.0233142	8	23082971	0.793785	0.0891902	0.0157	3.57e-07	26.0295
TNF-related apoptosis inducing ligand	ACLF	rs138987090	G	A	0.7497	1.0679	18	30366247	0.0690306	0.587333	0.0752	4.502e-23	99.3892
TNF-related apoptosis inducing ligand	ACLF	rs146783010	G	A	0.6016	0.188371	11	89260213	0.60758	0.366815	0.135	4.832e-06	19.8586
TNF-related apoptosis inducing ligand	ACLF	rs148051545	C	T	0.3921	-0.0952327	19	38602957	0.754391	0.304399	0.0848	3.858e-06	21.3797
TNF-related apoptosis inducing ligand	ACLF	rs183815186	T	A	0.3564	0.249332	18	25336963	0.443481	0.325359	0.0604	3.517e-09	34.8178
TNF-related apoptosis inducing ligand	ACLF	rs193112415	C	T	1.0421	-0.155318	18	28835120	0.637072	0.329205	0.0623	2.146e-62	279.797
TNF-related apoptosis inducing ligand	ACLF	rs28431810	G	C	0.1195	-0.252009	4	164254820	0.616286	0.502891	0.0253	2.521e-06	22.3098
TNF-related apoptosis inducing ligand	ACLF	rs3136596	G	A	-0.1147	-0.000271722	3	172228872	0.998001	0.108456	0.0209	3.654e-08	30.1186
TNF-related apoptosis inducing ligand	ACLF	rs477251	C	T	-0.1497	0.00462515	3	172162837	0.970791	0.126314	0.0279	7.942e-08	28.7896
TNF-related apoptosis inducing ligand	ACLF	rs57396456	C	T	0.5626	-0.0982697	18	27945877	0.703982	0.258638	0.0518	1.252e-27	117.961
TNF-related apoptosis inducing ligand	ACLF	rs62093514	C	T	-1.0618	0.041422	18	29230977	0.885037	0.286485	0.0552	6.859e-82	370.005
TNF-related apoptosis inducing ligand	ACLF	rs62093947	C	T	0.7596	0.275603	18	29660305	0.238195	0.233659	0.046	3.308e-61	272.681
TNF-related apoptosis inducing ligand	ACLF	rs6506939	C	T	-0.0927	0.036862	18	29312725	0.704406	0.0971639	0.0169	4.167e-08	30.0875
TNF-related apoptosis inducing ligand	ACLF	rs679163	G	C	-0.1066	-0.00923724	18	29822893	0.919346	0.0912252	0.0162	4.236e-11	43.2996
TNF-related apoptosis inducing ligand	ACLF	rs7229599	C	T	-0.1431	-0.210479	18	27785170	0.122799	0.136397	0.027	1.143e-07	28.09
TNF-related apoptosis inducing ligand	ACLF	rs72955191	G	A	-0.2386	-0.0679323	18	32367579	0.784954	0.248956	0.0448	1.27e-07	28.3651
TNF-related apoptosis inducing ligand	ACLF	rs73039026	C	A	0.2999	-0.165821	3	172160481	0.687212	0.411833	0.0635	2.024e-06	22.3052
TNF-related apoptosis inducing ligand	ACLF	rs747324	C	T	0.0855	-0.0962153	14	74689644	0.315555	0.0958669	0.0178	1.607e-06	23.0724
TNF-related apoptosis inducing ligand	ACLF	rs74778900	C	T	-0.5906	-0.239253	18	28086266	0.521554	0.373278	0.0532	2.586e-28	123.243
TNF-related apoptosis inducing ligand	ACLF	rs75928541	G	A	-0.275	-0.0563048	4	16401771	0.86371	0.328014	0.0593	4.24e-06	21.5058
TNF-related apoptosis inducing ligand	ACLF	rs77451439	G	A	0.4322	-0.101015	18	29399005	0.570354	0.177991	0.0369	1.212e-31	137.188
TNF-related apoptosis inducing ligand	ACLF	rs79287178	G	A	0.4317	-0.250108	3	172294500	0.376998	0.283107	0.0421	9.117e-25	105.148
TNF-related apoptosis inducing ligand	ACLF	rs9952273	C	T	-0.864	0.121409	18	29575063	0.733903	0.35715	0.0499	3.856e-69	299.796
Tumor necrosis factor-beta	ACLF	rs10925040	C	T	-0.1755	0.00108374	1	247622698	0.990713	0.0931065	0.0373	2.666e-06	22.1379
Tumor necrosis factor-beta	ACLF	rs116196280	G	T	-0.7179	0.450925	1	23047050	0.146342	0.310432	0.1006	4.979e-13	50.9251
Tumor necrosis factor-beta	ACLF	rs148867298	C	T	-0.3157	0.0145842	1	22716406	0.934205	0.176659	0.069	4.521e-06	20.9339
Tumor necrosis factor-beta	ACLF	rs75240021	G	C	-0.3705	-0.432385	8	121562260	0.016875	0.180958	0.0772	1.611e-06	23.0325
Tumor necrosis factor-beta	ACLF	rs753274	C	T	0.1736	-0.130933	19	14436462	0.145128	0.0898674	0.0371	2.773e-06	21.8953
Tumor necrosis factor-beta	ACLF	rs7629875	G	A	-0.3766	0.0600916	3	174385622	0.767759	0.203488	0.0774	1.373e-06	23.6744
Tumor necrosis factor-beta	ACLF	rs78296352	G	T	-1.2215	-0.492813	1	22821844	0.0317445	0.22947	0.1366	4.758e-21	79.9623
Tumor necrosis factor-alpha	ACLF	rs10834997	G	A	0.1247	0.164052	11	26526948	0.0889834	0.0964566	0.0258	1.329e-06	23.3611
Tumor necrosis factor-alpha	ACLF	rs111332265	G	A	0.3766	0.165978	5	150393107	0.404364	0.19905	0.0754	6.63e-07	24.947
Tumor necrosis factor-alpha	ACLF	rs115669577	G	A	-0.9889	0.338419	4	124361448	0.475125	0.473867	0.1995	8.284e-07	24.5708
Tumor necrosis factor-alpha	ACLF	rs79105320	G	A	-0.5605	0.239084	8	18817360	0.503627	0.357485	0.1179	3.592e-06	22.6008
Tumor necrosis factor-alpha	ACLF	rs8121916	C	A	-0.1306	-0.1648	20	12401325	0.109794	0.103057	0.0278	2.723e-06	22.0697
Stromal cell-derived factor-1 alpha (CXCL12)	ACLF	rs10013755	T	A	-0.5302	-0.00258953	4	22197308	0.993828	0.334758	0.1	1.504e-07	28.1112
Stromal cell-derived factor-1 alpha (CXCL12)	ACLF	rs10474392	G	A	-0.0962	-0.00416574	5	91494593	0.967366	0.101822	0.0178	1.238e-06	29.2086
Stromal cell-derived factor-1 alpha (CXCL12)	ACLF	rs12407262	G	A	-0.1179	0.190056	1	63820276	0.141404	0.129239	0.0266	3.988e-06	19.6456
Stromal cell-derived factor-1 alpha (CXCL12)	ACLF	rs13400104	G	A	0.0647	0.162546	2	233810199	0.19471	0.125347	0.0189	4.526e-06	11.7188
Stromal cell-derived factor-1 alpha (CXCL12)	ACLF	rs139840550	G	A	-0.1834	0.0245175	9	38688622	0.922597	0.252334	0.0549	3.788e-06	11.1597
Stromal cell-derived factor-1 alpha (CXCL12)	ACLF	rs149893336	G	A	0.5034	-0.0866972	4	171232591	0.811247	0.363027	0.1081	4.524e-06	21.6858
Stromal cell-derived factor-1 alpha (CXCL12)	ACLF	rs4581824	G	T	0.0701	0.0502615	19	9185529	0.589791	0.0932255	0.0173	3.05e-06	16.4189
Stromal cell-derived factor-1 alpha (CXCL12)	ACLF	rs482700	G	A	0.0893	-0.132518	4	116067490	0.194265	0.102089	0.0203	1.569e-06	19.3513
Stromal cell-derived factor-1 alpha (CXCL12)	ACLF	rs67689854	C	A	0.0681	-0.176937	16	89625227	0.188784	0.134636	0.0195	3.072e-06	12.1962
Stem cell growth factor beta	ACLF	rs112346514	C	T	0.3314	-0.469349	19	12407988	0.0796491	0.267782	0.0711	2.373e-06	21.7253
Stem cell growth factor beta	ACLF	rs116924815	C	T	-0.6079	-0.0438263	19	51230733	0.869532	0.266822	0.0738	1.744e-16	67.8503
Stem cell growth factor beta	ACLF	rs117716477	C	A	-0.8384	0.276895	12	104240958	0.471785	0.384802	0.0841	1.342e-23	99.3826
Stem cell growth factor beta	ACLF	rs117865577	C	T	-0.2541	-0.1106	19	51238105	0.641935	0.237852	0.0555	3.672e-06	20.9615
Stem cell growth factor beta	ACLF	rs12480722	C	T	-0.1624	0.00076358	20	20228904	0.995646	0.139928	0.0355	4.722e-06	20.9274
Stem cell growth factor beta	ACLF	rs13287050	T	A	0.1242	-0.0564365	9	78810117	0.555073	0.0956266	0.0264	2.202e-06	22.1327
Stem cell growth factor beta	ACLF	rs139413256	G	A	0.5377	0.296987	7	145879644	0.229739	0.247277	0.1084	7.043e-07	24.6049
Stem cell growth factor beta	ACLF	rs143829871	C	T	0.1902	-0.0524239	3	47597245	0.775724	0.184011	0.04	1.897e-06	22.61
Stem cell growth factor beta	ACLF	rs151194174	G	A	-0.4635	0.0200274	7	20995778	0.952194	0.334058	0.0942	1.129e-06	24.2102
Stem cell growth factor beta	ACLF	rs17876031	G	A	0.1514	-0.00977838	5	176831119	0.920046	0.0974177	0.0255	2.25e-09	35.251
Stem cell growth factor beta	ACLF	rs264162	G	A	-0.1097	0.0392457	18	10944026	0.663008	0.0900618	0.0234	2.685e-06	21.9777
Stem cell growth factor beta	ACLF	rs34911860	G	A	0.3675	0.146718	1	80350715	0.784382	0.536224	0.0789	3.237e-06	21.6951
Stem cell growth factor beta	ACLF	rs4656185	G	A	-0.205	0.155613	1	169476326	0.100781	0.0948236	0.0256	1.16e-15	64.1251
Stem cell growth factor beta	ACLF	rs4737732	G	A	0.1147	0.0696693	8	66333628	0.511273	0.106065	0.0252	4.676e-06	20.7169
Stem cell growth factor beta	ACLF	rs73185877	G	A	-0.5249	-0.171964	12	103773440	0.556309	0.29229	0.0711	1.183e-13	54.5022
Stem cell growth factor beta	ACLF	rs7762066	C	T	-0.1389	0.154691	6	95177967	0.114697	0.0980653	0.0299	3.495e-06	21.5805
Stem cell growth factor beta	ACLF	rs78217154	C	T	-0.3997	0.148804	8	101554072	0.634458	0.312967	0.0864	3.773e-06	21.4013
Stem cell factor	ACLF	rs113127926	C	A	-0.1982	0.0922057	14	98437511	0.605979	0.178755	0.042	2.27e-06	22.2694
Stem cell factor	ACLF	rs13412535	G	A	0.1067	0.000575613	2	224874874	0.995669	0.106043	0.0213	6.039e-07	25.094
Stem cell factor	ACLF	rs1557570	G	T	-0.1186	0.113861	1	169507844	0.229555	0.0947652	0.017	2.739e-12	48.6711
Stem cell factor	ACLF	rs1568119	C	T	0.5906	0.10371	8	33243197	0.827551	0.476076	0.1129	1.24e-07	27.3652
Stem cell factor	ACLF	rs1942355	C	T	0.0716	0.0588745	18	69361739	0.511294	0.0896351	0.0157	4.696e-06	20.7982
Stem cell factor	ACLF	rs4841899	C	T	0.1004	-0.212449	9	137424412	0.026952	0.0960346	0.0178	1.778e-08	31.8147
Stem cell factor	ACLF	rs635634	C	T	0.1032	-0.162267	9	136155000	0.162186	0.116091	0.0191	6.743e-08	29.1939
Stem cell factor	ACLF	rs72678285	T	A	-0.1092	-0.226475	14	54350151	0.0655245	0.122973	0.0232	2.252e-06	22.1549
Stem cell factor	ACLF	rs78666213	G	T	0.2744	-0.463389	4	180138649	0.0662417	0.252283	0.0576	2.593e-06	22.6946
Stem cell factor	ACLF	rs80271436	G	A	0.237	-0.119738	9	135897770	0.558965	0.204898	0.0485	9.953e-07	23.8788
Interleukin-16	ACLF	rs115981497	T	A	0.8306	-0.0643628	9	120516364	0.837617	0.314053	0.1681	3.59e-06	24.4145
Interleukin-17	ACLF	rs117217798	C	T	0.2036	0.0120847	17	31483233	0.947617	0.183939	0.0444	4.153e-06	21.0276
Interleukin-18	ACLF	rs117916513	G	A	0.502	-0.133149	11	121264274	0.742105	0.404626	0.0986	3.785e-07	25.9211
Interleukin-19	ACLF	rs1255143	C	T	-0.1306	-0.197382	10	130052200	0.0293776	0.0906094	0.0242	7.096e-08	29.1243
Interleukin-20	ACLF	rs12765671	G	A	0.6023	-0.130097	10	106684169	0.640532	0.278607	0.1318	4.838e-06	20.8831
Interleukin-21	ACLF	rs144691581	G	A	-0.4882	-0.431316	15	96953325	0.283306	0.402001	0.0967	4.2e-07	25.4884
Interleukin-22	ACLF	rs1801020	G	A	-0.1733	-0.0884835	5	176836532	0.38865	0.102641	0.0272	4.53e-10	40.5938
Interleukin-23	ACLF	rs4253283	C	T	-0.146	-0.0213626	4	187165211	0.823714	0.095895	0.0262	1.746e-08	31.053
Interleukin-24	ACLF	rs4513633	C	A	0.2239	0.048801	4	113570639	0.712016	0.132198	0.0453	7.442e-07	24.4293
Interleukin-25	ACLF	rs4778636	G	A	0.7272	-0.0152266	15	81591639	0.921339	0.154198	0.0633	1.108e-30	131.978
Interleukin-26	ACLF	rs9706053	C	T	-0.4582	0.636191	12	66376310	0.0407045	0.310864	0.0932	7.012e-07	24.1701
Regulated on Activation, Normal T Cell Expressed and Secreted (CCL5)	ACLF	rs112072646	G	A	-0.4286	0.145167	2	53444393	0.592177	0.270994	0.0862	6.484e-07	24.7224
Regulated on Activation, Normal T Cell Expressed and Secreted (CCL6)	ACLF	rs147509526	C	T	0.358	0.227009	19	15776330	0.566779	0.396313	0.0717	6.929e-07	24.9303
Regulated on Activation, Normal T Cell Expressed and Secreted (CCL7)	ACLF	rs2251660	C	A	-0.1829	0.0430607	17	34252537	0.732356	0.125911	0.0359	3.826e-07	25.956
Regulated on Activation, Normal T Cell Expressed and Secreted (CCL8)	ACLF	rs4940620	G	A	0.2494	0.131662	18	61971111	0.488811	0.190208	0.054	3.537e-06	21.3307
Regulated on Activation, Normal T Cell Expressed and Secreted (CCL9)	ACLF	rs62438851	G	A	0.1957	0.00262181	6	145230309	0.984232	0.132659	0.0414	2.328e-06	22.345
Regulated on Activation, Normal T Cell Expressed and Secreted (CCL10)	ACLF	rs7000423	C	T	0.1318	0.00537505	8	111053649	0.955042	0.0953423	0.0253	1.823e-07	27.1387
Regulated on Activation, Normal T Cell Expressed and Secreted (CCL11)	ACLF	rs7170339	G	C	0.4203	-0.160621	15	36752337	0.624472	0.328118	0.0912	4.413e-06	21.2388
Regulated on Activation, Normal T Cell Expressed and Secreted (CCL12)	ACLF	rs72793342	G	A	0.1487	0.0310428	16	30548352	0.780337	0.111312	0.0308	1.482e-06	23.3088
Regulated on Activation, Normal T Cell Expressed and Secreted (CCL13)	ACLF	rs74472919	C	T	-0.3313	-0.0519136	13	82200650	0.852462	0.279138	0.0605	3.969e-08	29.9869
Regulated on Activation, Normal T Cell Expressed and Secreted (CCL14)	ACLF	rs75613039	C	T	-0.37	0.050808	11	129576583	0.847531	0.264254	0.081	4.81e-06	20.8657
Regulated on Activation, Normal T Cell Expressed and Secreted (CCL15)	ACLF	rs818452	C	T	-0.2381	0.177043	6	152915796	0.299722	0.170721	0.0505	2.362e-06	22.2298
Platelet derived growth factor BB	ACLF	rs116154010	C	T	-0.3213	0.537622	2	224556644	0.120683	0.346425	0.0663	1.227e-06	23.4852
Platelet derived growth factor BB	ACLF	rs116445074	G	T	-0.2931	-0.626462	5	51534600	0.0908052	0.370432	0.0587	3.111e-07	24.9319
Platelet derived growth factor BB	ACLF	rs11766649	G	A	-0.0908	-0.144595	7	144839247	0.155401	0.101777	0.0196	3.531e-06	21.4615
Platelet derived growth factor BB	ACLF	rs11916118	G	A	-0.0889	0.069366	3	116912189	0.61995	0.139873	0.0194	4.932e-06	20.9991
Platelet derived growth factor BB	ACLF	rs12289510	G	A	0.078	0.10893	11	124947051	0.223771	0.0895392	0.0158	7.694e-07	24.3711
Platelet derived growth factor BB	ACLF	rs12990266	G	A	-0.2363	0.0733753	2	224306859	0.777943	0.260195	0.0342	3.176e-12	47.7392
Platelet derived growth factor BB	ACLF	rs13024765	C	T	0.1014	-0.0655024	2	225180219	0.467726	0.0902008	0.0158	1.143e-10	41.1871
Platelet derived growth factor BB	ACLF	rs13412535	G	A	-0.3352	0.000575613	2	224874874	0.995669	0.106043	0.0214	2.461e-55	245.347
Platelet derived growth factor BB	ACLF	rs192607922	G	T	0.244	-0.440164	2	225747138	0.313744	0.436932	0.0498	1.163e-06	24.0061
Platelet derived growth factor BB	ACLF	rs2324229	C	T	-0.0894	0.0128127	6	83918131	0.8898	0.0924722	0.0161	3.484e-08	30.8335
Platelet derived growth factor BB	ACLF	rs28406863	G	T	0.2089	-0.276598	15	102086276	0.291571	0.262257	0.0382	4.779e-08	29.9054
Platelet derived growth factor BB	ACLF	rs35859699	G	A	0.3952	-0.0661011	4	112184751	0.826507	0.301579	0.0842	2.066e-06	22.0298
Platelet derived growth factor BB	ACLF	rs4965869	C	T	-0.184	-0.0769418	15	101990320	0.445983	0.100956	0.0181	5.663e-24	103.342
Platelet derived growth factor BB	ACLF	rs72777070	G	T	0.1069	-0.0211241	2	9798877	0.860029	0.119794	0.02	8.984e-08	28.569
Platelet derived growth factor BB	ACLF	rs72972467	G	C	0.1625	0.217134	2	224808631	0.387844	0.251448	0.0329	8.314e-07	24.3958
Platelet derived growth factor BB	ACLF	rs73162807	C	A	0.2391	-0.0561342	3	146474790	0.857193	0.311946	0.0499	1.735e-06	22.9593
Platelet derived growth factor BB	ACLF	rs9806745	C	A	-0.1162	0.0738377	15	102010311	0.446912	0.0970816	0.0163	1.097e-12	50.8203
Platelet derived growth factor BB	ACLF	rs9936075	G	A	0.0782	-0.0293404	16	7321909	0.755591	0.0942585	0.0164	1.762e-06	22.7366
Platelet derived growth factor BB	ACLF	rs9941733	G	A	-0.1161	0.0095447	20	374061	0.936247	0.119327	0.0228	3.306e-07	25.9295
Macrophage inflammatory protein-1β (CCL4)	ACLF	rs10491120	G	A	-0.3001	0.184924	17	34988444	0.201055	0.144636	0.0318	5.151e-21	89.059
Macrophage inflammatory protein-1β (CCL4)	ACLF	rs111942332	G	T	0.4727	0.591458	17	34818508	0.0204046	0.255068	0.0573	1.703e-16	68.0553
Macrophage inflammatory protein-1β (CCL4)	ACLF	rs112078619	G	A	-0.2675	0.169214	17	33836531	0.527221	0.267636	0.0486	5.455e-08	30.2953
Macrophage inflammatory protein-1β (CCL4)	ACLF	rs113010081	C	T	0.5954	-0.177664	3	46457412	0.210711	0.141948	0.0236	3.85e-140	636.493
Macrophage inflammatory protein-1β (CCL4)	ACLF	rs113877493	C	T	0.6124	0.070783	17	34812273	0.669561	0.165865	0.0218	1.62e-173	789.146
Macrophage inflammatory protein-1β (CCL4)	ACLF	rs116237296	G	A	-0.5437	0.424358	1	87045516	0.337592	0.442531	0.1115	7.232e-07	23.7777
Macrophage inflammatory protein-1β (CCL4)	ACLF	rs117084209	G	C	-0.2498	-0.29218	17	33541233	0.295954	0.279558	0.0429	6.408e-09	33.9055
Macrophage inflammatory protein-1β (CCL4)	ACLF	rs117120228	G	A	0.3405	0.15905	17	33780205	0.700666	0.413738	0.0743	4.27e-06	21.0018
Macrophage inflammatory protein-1β (CCL4)	ACLF	rs117394484	C	T	0.421	-0.472299	17	34363701	0.149013	0.327298	0.0783	7.686e-08	28.9095
Macrophage inflammatory protein-1β (CCL4)	ACLF	rs117453826	G	A	0.5774	0.13635	17	35132809	0.703267	0.357955	0.0593	5.065e-22	94.8078
Macrophage inflammatory protein-1β (CCL4)	ACLF	rs117620244	C	T	0.3528	0.355177	17	33648381	0.380086	0.40465	0.0495	1.868e-12	50.798
Macrophage inflammatory protein-1β (CCL4)	ACLF	rs117715247	G	A	0.351	-0.456776	17	33978654	0.112885	0.288122	0.059	3.092e-09	35.3924
Macrophage inflammatory protein-1β (CCL4)	ACLF	rs141040281	G	A	0.1045	0.0346017	3	47006232	0.770516	0.118621	0.021	6.257e-07	24.7625
Macrophage inflammatory protein-1β (CCL4)	ACLF	rs141793738	G	A	-0.1855	-0.0896633	17	35386610	0.778005	0.318045	0.0392	1.874e-06	22.3932
Macrophage inflammatory protein-1β (CCL4)	ACLF	rs149949150	G	A	-0.2249	-0.0984742	17	35118636	0.834823	0.472253	0.0478	2.538e-06	22.1372
Macrophage inflammatory protein-1β (CCL4)	ACLF	rs17138331	G	A	0.1391	-0.0851166	7	7866368	0.537331	0.137985	0.0295	2.26e-06	22.2336
Macrophage inflammatory protein-1β (CCL4)	ACLF	rs17548645	C	T	0.1472	0.321484	17	33732932	0.0518199	0.165319	0.0306	1.38e-06	23.1405
Macrophage inflammatory protein-1β (CCL4)	ACLF	rs17661219	G	C	-0.092	0.0388122	17	32753821	0.705983	0.10288	0.0173	1.046e-07	28.2803
Macrophage inflammatory protein-1β (CCL4)	ACLF	rs17693183	G	A	0.5795	-0.00202408	17	34964290	0.995488	0.357929	0.0795	8.926e-13	53.134
Macrophage inflammatory protein-1β (CCL4)	ACLF	rs1867288	G	C	-0.2079	0.00160041	17	35021348	0.987972	0.10616	0.0215	5.939e-22	93.5044
Macrophage inflammatory protein-1β (CCL4)	ACLF	rs2190980	G	A	0.1067	0.00967199	17	32996753	0.91598	0.0916786	0.0167	1.432e-10	40.8222
Macrophage inflammatory protein-1β (CCL4)	ACLF	rs225285	G	C	-0.1297	-0.0684377	17	33931084	0.503096	0.102203	0.0174	7.357e-14	55.5625
Macrophage inflammatory protein-1β (CCL4)	ACLF	rs2305097	C	A	-0.0932	0.00113821	17	35550448	0.99194	0.112673	0.0189	8.221e-07	24.3169
Macrophage inflammatory protein-1β (CCL4)	ACLF	rs2531756	C	A	0.1048	-0.279294	3	45856364	0.0681756	0.153135	0.0221	1.988e-06	22.4873
Macrophage inflammatory protein-1β (CCL4)	ACLF	rs2673050	G	T	-0.1314	0.137011	3	45739807	0.128853	0.0902195	0.0161	3.138e-16	66.6099
Macrophage inflammatory protein-1β (CCL4)	ACLF	rs281749	C	T	-0.0799	0.0482995	8	108638645	0.613505	0.0956281	0.0171	3.174e-06	21.8324
Macrophage inflammatory protein-1β (CCL4)	ACLF	rs34578126	G	C	-0.1436	0.0863008	3	46359938	0.634096	0.181316	0.0228	2.814e-10	39.6679
Macrophage inflammatory protein-1β (CCL4)	ACLF	rs35933743	G	T	0.126	0.0988544	17	32970484	0.464705	0.135209	0.0239	1.504e-07	27.7936
Macrophage inflammatory protein-1β (CCL4)	ACLF	rs3816279	G	C	-0.0985	0.0808188	17	35041718	0.382822	0.0926069	0.0166	2.871e-09	35.2092
Macrophage inflammatory protein-1β (CCL4)	ACLF	rs4609608	G	C	0.0936	0.0912465	11	62926925	0.434453	0.116744	0.0202	3.618e-06	21.4708
Macrophage inflammatory protein-1β (CCL4)	ACLF	rs4683315	G	A	0.1347	0.0251203	3	46752153	0.880807	0.167529	0.0236	8.972e-09	32.577
Macrophage inflammatory protein-1β (CCL4)	ACLF	rs4795162	G	A	-0.1261	-0.100729	17	35236530	0.265147	0.090396	0.0158	1.143e-15	63.6966
Macrophage inflammatory protein-1β (CCL4)	ACLF	rs4796072	G	T	0.1149	-0.208269	17	33652270	0.0655862	0.113113	0.0177	8.122e-11	42.1399
Macrophage inflammatory protein-1β (CCL4)	ACLF	rs60516659	G	A	-0.2691	0.00484844	17	34403297	0.974012	0.148831	0.0248	3.639e-27	117.74
Macrophage inflammatory protein-1β (CCL4)	ACLF	rs62243390	G	C	-0.3724	0.0640865	3	45552088	0.883152	0.436038	0.0344	2.052e-27	117.193
Macrophage inflammatory protein-1β (CCL4)	ACLF	rs6505501	C	T	0.1556	0.0279256	17	34347238	0.809813	0.116034	0.0191	3.713e-16	66.367
Macrophage inflammatory protein-1β (CCL4)	ACLF	rs7215719	G	A	-0.0786	-0.154197	17	35193419	0.108744	0.0961409	0.0168	2.987e-06	21.889
Macrophage inflammatory protein-1β (CCL4)	ACLF	rs7221878	C	T	0.3045	0.078468	17	36191133	0.701904	0.20501	0.0463	7.372e-11	43.2526
Macrophage inflammatory protein-1β (CCL4)	ACLF	rs72791296	C	T	-0.2369	-0.0577517	5	120950050	0.793009	0.220086	0.0466	3.783e-07	25.8439
Macrophage inflammatory protein-1β (CCL4)	ACLF	rs72799710	C	T	0.1014	-0.0878719	5	123161665	0.445182	0.115095	0.0218	3.205e-06	21.6353
Macrophage inflammatory protein-1β (CCL4)	ACLF	rs72831789	T	A	0.179	0.13807	17	34396802	0.377197	0.156352	0.0312	6.689e-09	32.9152
Macrophage inflammatory protein-1β (CCL4)	ACLF	rs73074316	G	A	0.1436	0.213065	3	48406223	0.285786	0.199609	0.0216	2.8e-11	44.1979
Macrophage inflammatory protein-1β (CCL4)	ACLF	rs74810984	C	T	-0.2206	0.561724	10	129674466	0.106401	0.347907	0.0474	1.959e-06	21.6598
Macrophage inflammatory protein-1β (CCL4)	ACLF	rs76582507	G	A	-0.3175	-0.0847027	9	37510072	0.820068	0.372389	0.0677	3.26e-06	21.9943
Macrophage inflammatory protein-1β (CCL4)	ACLF	rs76583883	G	T	0.2317	0.12097	21	47356359	0.591269	0.225271	0.0511	4.99e-06	20.5594
Macrophage inflammatory protein-1β (CCL4)	ACLF	rs76776296	G	A	-0.2997	-0.036568	7	115128487	0.873742	0.230122	0.0598	5.547e-07	25.1172
Macrophage inflammatory protein-1β (CCL4)	ACLF	rs76842834	C	T	0.4206	0.361893	17	34883848	0.059564	0.192087	0.0472	7.333e-19	79.4062
Macrophage inflammatory protein-1β (CCL4)	ACLF	rs76960253	C	T	-0.5233	-0.110165	17	34088656	0.731443	0.320987	0.0585	5.445e-19	80.0184
Macrophage inflammatory protein-1β (CCL4)	ACLF	rs79091774	C	A	0.4606	0.273117	3	45906878	0.297521	0.262168	0.0751	8.83e-10	37.6156
Macrophage inflammatory protein-1β (CCL4)	ACLF	rs80007108	C	A	-0.2259	-0.18109	17	35012096	0.337886	0.18896	0.031	2.728e-13	53.1018
Macrophage inflammatory protein-1β (CCL4)	ACLF	rs80322601	C	T	0.1952	0.0257248	17	33638697	0.909242	0.225667	0.0381	2.559e-07	26.2488
Macrophage inflammatory protein-1β (CCL4)	ACLF	rs9330240	C	T	0.4745	0.149283	17	34974689	0.481905	0.212278	0.046	5.84e-25	106.404
Macrophage inflammatory protein-1β (CCL4)	ACLF	rs9850846	G	A	-0.072	-0.04788	3	45114682	0.593896	0.0897977	0.0157	4.484e-06	21.0313
Macrophage inflammatory protein-1α (CCL3)	ACLF	rs10835056	G	T	-0.1194	-0.152845	11	26697017	0.136952	0.102771	0.0254	2.604e-06	22.0974
Macrophage inflammatory protein-1α (CCL3)	ACLF	rs11680702	T	A	0.3475	0.104501	2	205002528	0.743867	0.319832	0.0756	3.769e-06	21.1284
Macrophage inflammatory protein-1α (CCL3)	ACLF	rs12690897	G	A	-0.1248	0.00678833	7	85346177	0.947086	0.102285	0.0262	2.107e-06	22.6896
Macrophage inflammatory protein-1α (CCL3)	ACLF	rs184154340	G	A	-0.331	-0.0649274	11	80502036	0.76727	0.219388	0.0693	1.864e-06	22.8134
Macrophage inflammatory protein-1α (CCL3)	ACLF	rs34771762	G	A	-0.249	-0.133259	2	201412655	0.451499	0.17699	0.0523	2.133e-06	22.6671
Macrophage inflammatory protein-1α (CCL3)	ACLF	rs57786342	G	A	-0.1314	-0.0493197	14	69260028	0.658655	0.111641	0.0285	4.055e-06	21.257
Macrophage inflammatory protein-1α (CCL3)	ACLF	rs60198979	G	A	0.2146	0.337403	22	43646704	0.0445984	0.167994	0.0458	2.615e-06	21.9547
Macrophage inflammatory protein-1α (CCL3)	ACLF	rs6900267	C	A	0.2429	0.100917	6	380341	0.657952	0.227936	0.0519	2.885e-06	21.9038
Macrophage inflammatory protein-1α (CCL3)	ACLF	rs7232268	G	A	-0.2821	-0.244241	18	67768914	0.311795	0.241473	0.0599	2.553e-06	22.1795
Monokine induced by interferon-gamma (CXCL9)	ACLF	rs111607343	G	A	0.521	0.138252	19	897855	0.598675	0.262683	0.1119	2.832e-06	21.6778
Monokine induced by interferon-gamma (CXCL9)	ACLF	rs11177248	G	A	-0.3073	-0.281752	12	68875886	0.121599	0.181999	0.067	4.451e-06	21.0366
Monokine induced by interferon-gamma (CXCL9)	ACLF	rs112337562	G	T	0.37	-0.371302	14	93131570	0.418077	0.458532	0.0796	2.978e-06	21.6061
Monokine induced by interferon-gamma (CXCL9)	ACLF	rs112861654	G	A	0.2765	-0.079659	21	43599172	0.617049	0.159306	0.0529	1.805e-07	27.3199
Monokine induced by interferon-gamma (CXCL9)	ACLF	rs117831247	C	T	0.8334	0.290847	10	68501839	0.493348	0.424598	0.1754	2.159e-06	22.576
Monokine induced by interferon-gamma (CXCL9)	ACLF	rs13143163	G	C	-0.2706	-0.0563482	4	123628238	0.773489	0.19578	0.0586	4.016e-06	21.3236
Monokine induced by interferon-gamma (CXCL9)	ACLF	rs139010077	C	T	-0.4322	0.0784843	3	170336148	0.8421	0.393982	0.095	3.545e-06	20.6977
Monokine induced by interferon-gamma (CXCL9)	ACLF	rs1796086	C	T	0.2096	0.290984	7	70648715	0.0692458	0.160162	0.0403	2.229e-07	27.0503
Monokine induced by interferon-gamma (CXCL9)	ACLF	rs41272086	G	A	0.2226	-0.208865	6	161008646	0.147811	0.144313	0.0415	7.426e-08	28.7709
Monokine induced by interferon-gamma (CXCL9)	ACLF	rs55876513	G	T	-0.166	0.0710239	4	76883698	0.494416	0.103942	0.0255	8.231e-11	42.3775
Monokine induced by interferon-gamma (CXCL9)	ACLF	rs5752128	C	T	0.1685	-0.0117558	22	25718623	0.938765	0.153026	0.0369	4.343e-06	20.852
Monokine induced by interferon-gamma (CXCL9)	ACLF	rs62562991	G	A	-0.6236	-0.0443357	9	98736059	0.891997	0.326531	0.126	8.396e-07	24.4946
Monokine induced by interferon-gamma (CXCL9)	ACLF	rs6679677	C	A	-0.162	-0.0748691	1	114303808	0.610594	0.147025	0.0329	8.862e-07	24.2459
Monokine induced by interferon-gamma (CXCL9)	ACLF	rs75880256	G	C	0.2703	-0.116844	9	30872219	0.578554	0.210341	0.0586	3.891e-06	21.2763
Monokine induced by interferon-gamma (CXCL9)	ACLF	rs77086208	C	T	-0.3226	-0.30255	14	70619491	0.383351	0.347065	0.0698	3.831e-06	21.3608
Monokine induced by interferon-gamma (CXCL9)	ACLF	rs816960	C	T	0.1224	-0.164659	13	108522521	0.135865	0.110408	0.0244	5.008e-07	25.1642
Monokine induced by interferon-gamma (CXCL9)	ACLF	rs902851	T	A	-0.8205	-0.285904	4	162997578	0.368415	0.317867	0.1884	4.681e-06	18.9669
Macrophage colony-stimulating factor	ACLF	rs116274860	G	T	-0.819	0.0321809	3	148392817	0.928881	0.360559	0.1741	2.74e-06	22.1294
Macrophage colony-stimulating factor	ACLF	rs117867915	C	T	-0.5272	-0.294219	18	42210043	0.547399	0.48901	0.1098	1.614e-06	23.054
Macrophage colony-stimulating factor	ACLF	rs12962919	C	T	-0.3052	0.157632	18	75778756	0.292154	0.14964	0.0662	4.65e-06	21.2546
Macrophage colony-stimulating factor	ACLF	rs145778765	C	T	0.7993	0.40134	20	3182002	0.211078	0.320916	0.1689	2.203e-06	22.3955
Macrophage colony-stimulating factor	ACLF	rs4269021	G	C	0.235	0.197594	22	47673948	0.128086	0.129851	0.0507	3.658e-06	21.4842
Macrophage colony-stimulating factor	ACLF	rs56367447	C	T	0.4967	0.346547	8	3871527	0.147273	0.239125	0.0883	1.721e-08	31.6422
Macrophage colony-stimulating factor	ACLF	rs62294910	G	A	-0.3431	0.238772	3	182198339	0.216876	0.193357	0.0691	6.82e-07	24.6539
Macrophage colony-stimulating factor	ACLF	rs78296352	G	T	-0.527	-0.492813	1	22821844	0.0317445	0.22947	0.1112	1.047e-06	22.4601
Macrophage colony-stimulating factor	ACLF	rs9387100	C	T	0.1352	-0.056082	6	113102954	0.551096	0.0940786	0.0292	4.073e-06	21.4382
Monocyte specific chemokine 3 (CCL7)	ACLF	rs10892381	C	T	-0.2412	0.00708186	11	119400817	0.943627	0.100151	0.0476	3.558e-07	25.6768
Monocyte specific chemokine 3 (CCL7)	ACLF	rs28394764	T	A	-0.6012	0.317999	4	111054252	0.119758	0.204397	0.1282	3.012e-06	21.9919
Monocyte specific chemokine 3 (CCL7)	ACLF	rs62492260	G	T	0.2788	-0.265908	8	10476528	0.0593129	0.141	0.058	1.535e-06	23.1063
Monocyte specific chemokine 3 (CCL7)	ACLF	rs73669117	G	A	0.6238	-0.719112	8	27835190	0.0627252	0.386384	0.131	2.561e-06	22.675
Monocyte chemotactic protein-1 (CCL2)	ACLF	rs10744620	C	T	-0.0788	-0.0245784	12	3739094	0.791969	0.0931866	0.0161	9.912e-07	23.9552
Monocyte chemotactic protein-1 (CCL2)	ACLF	rs10888395	C	T	0.0814	0.163755	1	150762171	0.075704	0.0921953	0.0163	5.981e-07	24.9387
Monocyte chemotactic protein-1 (CCL2)	ACLF	rs111995966	G	T	-0.1452	0.218601	2	109174969	0.534198	0.351669	0.031	2.527e-06	21.9386
Monocyte chemotactic protein-1 (CCL2)	ACLF	rs12073356	G	A	0.1426	-0.151771	1	208007848	0.409416	0.183982	0.0311	4.165e-06	21.0241
Monocyte chemotactic protein-1 (CCL2)	ACLF	rs12075	G	A	-0.2185	-0.0832466	1	159175354	0.356081	0.0902052	0.0155	1.435e-44	198.719
Monocyte chemotactic protein-1 (CCL2)	ACLF	rs145155829	C	T	0.2153	0.00490756	1	44165646	0.984228	0.248251	0.0463	3.717e-06	21.6235
Monocyte chemotactic protein-1 (CCL2)	ACLF	rs146522229	C	T	0.5976	0.135805	19	47798480	0.744532	0.416762	0.1177	3.561e-07	25.7791
Monocyte chemotactic protein-1 (CCL2)	ACLF	rs2036297	G	A	-0.119	0.160696	3	46172903	0.087811	0.0941361	0.016	1.09e-13	55.3164
Monocyte chemotactic protein-1 (CCL2)	ACLF	rs2228467	C	T	0.2637	-0.205649	3	42906116	0.267288	0.185381	0.0291	9.191e-20	82.1172
Monocyte chemotactic protein-1 (CCL2)	ACLF	rs2712431	C	A	0.0787	0.0959395	3	128316890	0.315351	0.0955518	0.0172	4.755e-06	20.9359
Monocyte chemotactic protein-1 (CCL2)	ACLF	rs56212190	C	T	-0.181	-0.19623	1	42168539	0.377058	0.222148	0.0373	9.847e-07	23.5472
Monocyte chemotactic protein-1 (CCL2)	ACLF	rs7197349	G	A	-0.0968	-0.195051	16	78687219	0.152639	0.136373	0.0206	2.622e-06	22.0809
Monocyte chemotactic protein-1 (CCL2)	ACLF	rs7517040	G	A	0.0987	-0.011754	1	158859133	0.908927	0.102752	0.0191	2.435e-07	26.7035
Monocyte chemotactic protein-1 (CCL2)	ACLF	rs762787	C	T	0.1371	0.0184258	3	46488936	0.915811	0.174302	0.0283	1.22e-06	23.4694
Monocyte chemotactic protein-1 (CCL2)	ACLF	rs7632755	G	A	-0.2938	-0.264995	3	46332382	0.133568	0.176642	0.0316	1.178e-20	86.4429
Monocyte chemotactic protein-1 (CCL2)	ACLF	rs78629618	C	T	-0.1188	-0.111161	3	46880130	0.478988	0.157022	0.0259	4.232e-06	21.0394
Monocyte chemotactic protein-1 (CCL2)	ACLF	rs79457566	G	A	0.2113	0.235881	3	45674359	0.255045	0.207244	0.0461	3.948e-06	21.0086
Monocyte chemotactic protein-1 (CCL2)	ACLF	rs9317045	C	A	-0.1134	0.0212391	13	59630038	0.862208	0.12237	0.0236	1.517e-06	23.0888
Interleukin-12p70	ACLF	rs10761731	T	A	0.1001	-0.0507757	10	65027610	0.57436	0.0904058	0.0162	6.228e-10	38.1802
Interleukin-12p70	ACLF	rs12199215	C	T	-0.1278	-0.0335805	6	44026914	0.741975	0.101994	0.0192	5.108e-11	44.3057
Interleukin-12p70	ACLF	rs145023524	G	A	-0.279	-0.719278	6	43819046	0.18007	0.536559	0.0394	1.541e-12	50.1437
Interleukin-12p70	ACLF	rs17229494	G	A	0.1172	0.0673915	21	38928100	0.674736	0.160587	0.0257	4.931e-06	20.7964
Interleukin-12p70	ACLF	rs2375980	G	C	-0.0937	0.0922378	9	2692622	0.317116	0.0922007	0.0159	4.552e-09	34.7284
Interleukin-12p70	ACLF	rs282258	C	T	-0.073	0.0106076	2	224914800	0.906688	0.0904953	0.0156	3.209e-06	21.8976
Interleukin-12p70	ACLF	rs3025021	C	T	-0.0898	-0.172365	6	43749163	0.0852799	0.100163	0.0188	2.203e-06	22.8159
Interleukin-12p70	ACLF	rs4349809	G	T	-0.3777	-0.0980402	6	43924830	0.273131	0.0894625	0.0159	2.56e-124	564.287
Interleukin-12p70	ACLF	rs6993770	T	A	-0.0918	0.256141	8	106581528	0.00917299	0.0983063	0.0189	1.118e-06	23.5918
Interleukin-12p70	ACLF	rs71361173	G	T	-0.111	-0.00718117	18	73712405	0.955412	0.128437	0.0239	3.06e-06	21.57
Interleukin-12p70	ACLF	rs7754905	G	A	0.1029	-0.0667021	6	44150182	0.521642	0.104089	0.019	4.277e-08	29.3308
Interleukin-12p70	ACLF	rs7757246	C	T	-0.139	-0.00658244	6	44003982	0.963276	0.142963	0.0285	1.972e-06	23.787
Interleukin-12p70	ACLF	rs782107	G	A	-0.075	-0.00476334	12	58833530	0.957695	0.0897959	0.0156	1.602e-06	23.1139
Interleukin-12p70	ACLF	rs79121401	C	T	-0.5548	-0.211703	11	78697129	0.563147	0.366158	0.1206	4.242e-06	21.1631
Interferon gamma-induced protein 10 (CXCL10)	ACLF	rs10809307	C	T	-0.1305	-0.0115561	9	11045908	0.905462	0.0973027	0.0282	3.644e-06	21.4152
Interferon gamma-induced protein 10 (CXCL10)	ACLF	rs113831257	G	A	-0.3592	-0.322416	4	76159521	0.175983	0.238257	0.0644	2.533e-08	31.1101
Interferon gamma-induced protein 10 (CXCL10)	ACLF	rs11626201	C	A	-0.1162	0.00558868	14	36980700	0.951519	0.09192	0.0245	1.927e-06	22.4947
Interferon gamma-induced protein 10 (CXCL10)	ACLF	rs143799975	G	A	0.7984	0.151316	4	76807015	0.71076	0.408041	0.1637	1.002e-06	23.7872
Interferon gamma-induced protein 10 (CXCL10)	ACLF	rs188759467	T	A	-0.4504	-0.0546998	5	73103247	0.819574	0.239814	0.0964	3.215e-06	21.8294
Interferon gamma-induced protein 10 (CXCL10)	ACLF	rs34383175	C	T	0.3153	0.160543	8	145584694	0.507633	0.242319	0.0657	1.51e-06	23.0312
Interferon gamma-induced protein 10 (CXCL10)	ACLF	rs397816	C	T	-0.1237	0.0091218	22	22728326	0.919727	0.0905142	0.0249	7.904e-07	24.6797
Interferon gamma-induced protein 10 (CXCL10)	ACLF	rs75970138	G	A	0.485	0.279545	9	122576276	0.571663	0.494242	0.104	1.529e-06	21.7479
Interferon gamma-induced protein 10 (CXCL10)	ACLF	rs7645625	G	T	0.1086	-0.0690198	3	146574037	0.447203	0.0908052	0.0237	4.407e-06	20.9973
Interferon gamma-induced protein 10 (CXCL10)	ACLF	rs7690978	G	A	-0.1247	-0.0810269	4	75991844	0.43166	0.103041	0.0259	1.458e-06	23.1811
Interferon gamma-induced protein 10 (CXCL10)	ACLF	rs79848609	C	A	-0.2603	-0.144061	15	87316165	0.509708	0.218508	0.0537	8.752e-07	23.4963
Interferon gamma-induced protein 10 (CXCL10)	ACLF	rs8112909	G	A	0.1426	0.0182137	19	46413408	0.869901	0.111205	0.0299	1.941e-06	22.7456
Interferon gamma-induced protein 10 (CXCL10)	ACLF	rs9450351	C	T	0.2768	0.228659	6	86624320	0.212965	0.183595	0.0489	1.478e-08	32.0416
Interleukin-18	ACLF	rs10414578	C	T	0.1771	-0.196891	19	55146070	0.162246	0.140882	0.035	4.159e-07	25.6036
Interleukin-18	ACLF	rs115267715	C	T	-0.4508	0.11663	5	68535015	0.805317	0.473198	0.08	1.723e-08	31.7532
Interleukin-18	ACLF	rs116383510	C	A	0.5426	-0.193768	5	2545650	0.631716	0.404262	0.1056	2.995e-07	26.4017
Interleukin-18	ACLF	rs116656892	C	T	-0.5298	-0.0192526	5	68186028	0.946984	0.289536	0.0925	1.047e-08	32.805
Interleukin-18	ACLF	rs11700536	C	T	-0.1156	-0.0567046	21	44558687	0.53259	0.0908644	0.025	4.209e-06	21.3814
Interleukin-18	ACLF	rs117266781	C	T	-0.6841	-0.332689	7	41301020	0.417353	0.41021	0.1468	3.15e-06	21.7164
Interleukin-18	ACLF	rs143370787	G	C	0.3116	-0.181706	16	74951514	0.282618	0.169114	0.066	2.354e-06	22.2898
Interleukin-18	ACLF	rs144841621	C	T	-0.518	1.00419	10	71681557	0.158056	0.711364	0.1141	3.811e-06	20.6105
Interleukin-18	ACLF	rs1656939	T	A	-0.1132	0.0218148	3	186432744	0.806976	0.0892845	0.0236	1.564e-06	23.0075
Interleukin-18	ACLF	rs17229943	C	A	0.312	0.0295993	5	68682536	0.884714	0.204139	0.0463	1.617e-11	45.4096
Interleukin-18	ACLF	rs1852105	C	T	-0.3036	-0.238397	7	63725595	0.222318	0.195345	0.0661	4.32e-06	21.096
Interleukin-18	ACLF	rs1979967	C	T	-0.1402	-0.0937988	15	79659613	0.38053	0.106964	0.0286	9.453e-07	24.0306
Interleukin-18	ACLF	rs2729385	G	A	-0.1231	0.0867914	11	57262993	0.367484	0.0963069	0.0262	3.785e-06	22.0757
Interleukin-18	ACLF	rs385076	C	T	0.2432	0.0192042	2	32489851	0.837815	0.0938213	0.0248	1.659e-22	96.1665
Interleukin-18	ACLF	rs4482818	G	A	-0.1286	-0.0555229	4	65928497	0.547943	0.092408	0.0244	1.453e-07	27.7781
Interleukin-18	ACLF	rs658805	G	A	-0.1226	0.0787447	6	70909073	0.409341	0.0954419	0.0244	4.942e-07	25.2465
Interleukin-18	ACLF	rs71478720	C	T	0.2669	-0.0245311	11	112009605	0.810124	0.1021	0.0276	3.708e-22	93.5145
Interleukin-18	ACLF	rs78623212	C	T	-0.8705	-0.329558	7	103307627	0.258492	0.291654	0.1778	6.711e-07	23.9703
Interleukin-18	ACLF	rs78716465	G	A	-0.3265	0.0300934	20	40643726	0.901532	0.243226	0.0682	1.631e-06	22.9191
Interleukin-17	ACLF	rs11640734	G	C	0.1187	-0.153147	16	89795797	0.285142	0.143283	0.0241	5.35e-07	24.2587
Interleukin-17	ACLF	rs117029961	G	A	-0.4585	0.58082	10	37436581	0.211573	0.464934	0.1015	4.936e-06	20.4055
Interleukin-17	ACLF	rs117556572	C	T	0.5102	-0.172443	13	105088917	0.616992	0.344805	0.1099	3.28e-06	21.5519
Interleukin-17	ACLF	rs148562661	G	C	-0.2128	-0.673466	6	145444116	0.104551	0.414905	0.0435	1.003e-06	23.9312
Interleukin-17	ACLF	rs1530455	C	T	-0.108	-0.136134	3	122854899	0.142152	0.0927454	0.0173	4.874e-10	38.9722
Interleukin-17	ACLF	rs17106604	C	T	-0.1129	-0.10038	14	78379156	0.478855	0.141751	0.0225	6.374e-07	25.1781
Interleukin-17	ACLF	rs17282552	C	T	0.2001	-0.346029	2	207973815	0.168318	0.251177	0.0405	8.213e-07	24.4109
Interleukin-17	ACLF	rs184080173	C	T	-0.2384	0.0312418	12	77725204	0.862063	0.17981	0.0471	4.194e-07	25.6195
Interleukin-17	ACLF	rs187475560	C	T	0.2434	-0.158657	4	161274563	0.74283	0.483551	0.052	3.287e-06	21.9096
Interleukin-17	ACLF	rs62191444	G	T	0.1136	-0.0282747	20	373667	0.813805	0.120052	0.0247	4.215e-06	21.1526
Interleukin-17	ACLF	rs78296352	G	T	-0.3027	-0.492813	1	22821844	0.0317445	0.22947	0.0646	4.266e-06	21.9563
Interleukin-17	ACLF	rs78612928	C	T	-0.1037	0.166409	4	29813914	0.146299	0.114549	0.0222	2.619e-06	21.8198
Interleukin-13	ACLF	rs117795020	G	A	0.3522	0.159292	9	90084152	0.627774	0.32853	0.0716	9.862e-07	24.1965
Interleukin-13	ACLF	rs12623722	G	A	0.1185	-0.0141929	2	23178683	0.884692	0.0978659	0.0258	4.192e-06	21.0959
Interleukin-13	ACLF	rs139083458	C	T	-0.9902	-0.259442	5	26160518	0.447268	0.341381	0.2107	2.81e-06	22.086
Interleukin-13	ACLF	rs2370048	G	A	0.1235	0.0918422	3	132960738	0.358944	0.100114	0.0266	3.346e-06	21.5561
Interleukin-13	ACLF	rs27949	C	T	0.1168	0.215841	5	58550823	0.0245773	0.0960154	0.0252	3.428e-06	21.4825
Interleukin-13	ACLF	rs6799107	C	T	0.1459	0.0909966	3	127057018	0.407392	0.109834	0.0301	1.245e-06	23.4951
Interleukin-13	ACLF	rs7073807	C	T	-0.1682	-0.190809	10	69153428	0.183429	0.143436	0.0356	2.374e-06	22.323
Interleukin-13	ACLF	rs75383097	G	C	0.536	-0.456461	1	62468634	0.259647	0.404942	0.1165	4.285e-06	21.1679
Interleukin-13	ACLF	rs75438658	C	T	0.343	0.508984	6	44018321	0.242864	0.435827	0.0625	4.119e-08	30.1181
Interleukin-13	ACLF	rs75995699	G	A	-0.3319	-0.253818	6	5140856	0.384614	0.291937	0.0698	2.642e-06	22.6102
Interleukin-13	ACLF	rs76339001	T	A	0.4313	-0.518112	21	17511777	0.076677	0.292669	0.0886	1.152e-06	23.6969
Interleukin-13	ACLF	rs7757246	C	T	-0.2171	-0.00658244	6	44003982	0.963276	0.142963	0.0423	3.528e-07	26.3414
Interleukin-13	ACLF	rs9296421	G	T	-0.1746	-0.043265	6	43867233	0.773905	0.150607	0.0349	6.3e-07	25.0287
Interleukin-13	ACLF	rs9472168	G	A	-0.4244	-0.124204	6	43928985	0.176331	0.0918575	0.0248	1.081e-65	292.851
Interleukin-10	ACLF	rs10457128	G	A	0.0865	0.0865115	6	106017976	0.355489	0.0936277	0.0172	5.237e-07	25.2915
Interleukin-10	ACLF	rs10493718	C	A	0.11	-0.0190622	1	83062933	0.858499	0.10692	0.0222	7.16e-07	24.5516
Interleukin-10	ACLF	rs111913416	T	A	0.085	0.0946128	4	7707875	0.299974	0.091282	0.0172	7.23e-07	24.422
Interleukin-10	ACLF	rs11206302	C	T	0.1189	-0.207904	1	54673943	0.210402	0.165996	0.0251	2.202e-06	22.4397
Interleukin-10	ACLF	rs2086656	C	T	0.0789	-0.0214959	4	60498473	0.825782	0.0976578	0.0171	3.783e-06	21.2893
Interleukin-10	ACLF	rs2375980	G	C	-0.0824	0.0922378	9	2692622	0.317116	0.0922007	0.0165	7.067e-07	24.9394
Interleukin-10	ACLF	rs282258	C	T	-0.0992	0.0106076	2	224914800	0.906688	0.0904953	0.0162	1.001e-09	37.4967
Interleukin-10	ACLF	rs3025021	C	T	-0.0947	-0.172365	6	43749163	0.0852799	0.100163	0.0195	1.462e-06	23.5847
Interleukin-10	ACLF	rs4349809	G	T	-0.2853	-0.0980402	6	43924830	0.273131	0.0894625	0.0165	5.771e-67	298.976
Interleukin-10	ACLF	rs465757	G	A	-0.084	0.172152	20	15580283	0.0785185	0.0978499	0.0174	1.173e-06	23.3056
Interleukin-10	ACLF	rs6085948	G	A	-0.098	-0.110476	20	7233350	0.296758	0.10588	0.0202	1.249e-06	23.5369
Interleukin-10	ACLF	rs6458375	C	T	-0.0946	0.137282	6	44202352	0.199897	0.107097	0.0198	2.073e-06	22.8272
Interleukin-10	ACLF	rs7088799	G	T	0.0852	-0.0395679	10	65016174	0.66176	0.0904441	0.0167	3.226e-07	26.0283
Interleukin-8 (CXCL8)	ACLF	rs11634944	C	T	0.1214	0.080843	15	25183093	0.384705	0.0930021	0.0252	1.29e-06	23.2079
Interleukin-8 (CXCL8)	ACLF	rs12075	G	A	-0.12	-0.0832466	1	159175354	0.356081	0.0902052	0.0236	3.883e-07	25.8546
Interleukin-8 (CXCL8)	ACLF	rs141926526	C	A	0.6149	0.177762	7	32848640	0.439795	0.230101	0.1308	2.57e-06	22.1001
Interleukin-8 (CXCL8)	ACLF	rs2673604	C	A	0.1266	-0.0876083	8	133411607	0.376562	0.0990765	0.0255	7.017e-07	24.6483
Interleukin-6	ACLF	rs10752777	T	A	-0.1098	-0.133459	1	234386907	0.417815	0.16472	0.0236	3.247e-06	21.6462
Interleukin-6	ACLF	rs1333040	C	T	-0.0738	-0.253988	9	22083404	0.00493078	0.0903383	0.0158	3.168e-06	21.8172
Interleukin-6	ACLF	rs13412535	G	A	0.1164	0.000575613	2	224874874	0.995669	0.106043	0.0215	7.343e-08	29.3109
Interleukin-6	ACLF	rs1884910	G	C	-0.079	-0.00821986	20	55026741	0.929201	0.0925137	0.0169	3.26e-06	21.8515
Interleukin-6	ACLF	rs73273528	C	T	-0.2672	0.208736	20	50431113	0.407162	0.251823	0.0553	9.581e-07	23.3465
Interleukin-6	ACLF	rs75101555	G	C	0.3667	0.205936	3	152716682	0.47235	0.286555	0.0781	2.596e-06	22.0455
Interleukin-6	ACLF	rs76856708	C	T	-0.3289	-0.280567	16	80729043	0.243724	0.240679	0.07	2.612e-06	22.0766
Interleukin-1 receptor antagonist	ACLF	rs1054402	C	T	-0.1311	-0.177246	9	119163509	0.0888604	0.104174	0.027	1.132e-06	23.5764
Interleukin-1 receptor antagonist	ACLF	rs11627423	C	A	-0.1171	-0.0243157	14	33200623	0.789044	0.0908821	0.0247	2.115e-06	22.476
Interleukin-1 receptor antagonist	ACLF	rs11869294	G	C	0.2274	0.249671	17	43857223	0.337379	0.260248	0.0474	1.501e-06	23.0157
Interleukin-1 receptor antagonist	ACLF	rs12121840	C	T	-0.2692	0.1006	1	165541642	0.592563	0.187993	0.0571	2.434e-06	22.2268
Interleukin-1 receptor antagonist	ACLF	rs2809154	C	T	0.1786	-0.0472223	13	84727524	0.681889	0.115208	0.0388	3.74e-06	21.1885
Interleukin-1 receptor antagonist	ACLF	rs61335305	C	A	-0.4453	0.131552	15	66453074	0.693099	0.333336	0.0908	1e-06	24.051
Interleukin-1 receptor antagonist	ACLF	rs9623661	C	T	0.1966	-0.156361	22	43093376	0.327803	0.159789	0.0426	3.86e-06	21.2984
Interleukin-1-beta	ACLF	rs143319329	C	T	-0.2801	0.453887	7	128139459	0.112962	0.286361	0.0715	1.996e-06	15.3467
Interleukin-1-beta	ACLF	rs1942793	G	T	-0.0717	-0.00344623	18	71104371	0.969452	0.0899902	0.0187	4.976e-06	14.7013
Interleukin-1-beta	ACLF	rs4786740	C	A	-0.0845	-0.0658773	16	5675198	0.476397	0.0925101	0.0202	4.667e-06	17.4989
Interleukin-1-beta	ACLF	rs61335305	C	A	-0.2966	0.131552	15	66453074	0.693099	0.333336	0.0724	1.896e-06	16.7828
Interleukin-1-beta	ACLF	rs62015704	G	A	-0.1082	0.118478	16	7467907	0.377799	0.134335	0.0283	2.087e-06	14.6178
Interleukin-1-beta	ACLF	rs9898641	C	T	0.2032	0.106042	17	57571033	0.271766	0.0964891	0.0454	3.592e-06	20.0325
Hepatocyte growth factor	ACLF	rs11060254	G	A	0.08	-0.120345	12	129815569	0.197965	0.0934812	0.0167	1.584e-06	22.9481
Hepatocyte growth factor	ACLF	rs150322232	G	A	-0.2104	0.506996	7	7930374	0.100966	0.309108	0.0463	4.89e-06	20.6504
Hepatocyte growth factor	ACLF	rs1698249	C	A	0.1698	-0.154456	14	84356186	0.330757	0.158809	0.0372	4.088e-06	20.8348
Hepatocyte growth factor	ACLF	rs180840563	T	A	0.2002	0.0526813	21	40683094	0.865993	0.312185	0.0416	1.532e-06	23.1602
Hepatocyte growth factor	ACLF	rs2003620	C	T	-0.2279	0.0445005	7	134479484	0.821786	0.197562	0.0489	2.831e-06	21.7206
Hepatocyte growth factor	ACLF	rs3748034	G	T	-0.1495	0.104946	4	3446091	0.41047	0.127506	0.0234	1.81e-10	40.8179
Hepatocyte growth factor	ACLF	rs5745687	C	T	0.3072	-0.0952429	7	81359051	0.597058	0.180167	0.0406	2.751e-14	57.252
Hepatocyte growth factor	ACLF	rs6077285	G	C	0.1393	0.00842426	20	7880890	0.947457	0.127833	0.0274	3.195e-07	25.8465
Hepatocyte growth factor	ACLF	rs62481625	C	T	-0.1091	-0.0687363	7	155987460	0.513607	0.105225	0.0225	1.18e-06	23.5117
Interleukin-9	ACLF	rs117807175	G	C	0.5143	0.0348618	14	62606535	0.899926	0.27722	0.1113	4.29e-06	21.3522
Interleukin-9	ACLF	rs3736858	G	C	0.1374	-0.00370266	13	76415379	0.976361	0.124957	0.0293	2.762e-06	21.9907
Interleukin-9	ACLF	rs41294750	C	T	-0.3514	0.377084	1	53550640	0.160462	0.26867	0.0748	2.365e-06	22.0699
Interleukin-9	ACLF	rs4880409	C	T	0.3355	-0.0166419	10	134330220	0.952572	0.279803	0.0723	3.497e-06	21.5332
Interleukin-9	ACLF	rs61867538	C	T	-0.3566	-0.579746	11	1524506	0.0198883	0.248984	0.0774	3.93e-06	21.2266
Interleukin-9	ACLF	rs7232268	G	A	-0.2759	-0.244241	18	67768914	0.311795	0.241473	0.0587	2.525e-06	22.0916
Interleukin-9	ACLF	rs7242404	G	A	0.1228	0.0348781	18	12741267	0.729522	0.100873	0.0264	3.273e-06	21.6366
Interleukin-9	ACLF	rs76963786	C	T	0.2865	0.068939	12	32039757	0.653235	0.153446	0.0557	4.496e-07	26.4569
Interleukin-7 receptor antagonist	ACLF	rs117509142	C	T	0.327	0.822806	8	87134083	0.00367097	0.283225	0.0688	1.991e-06	22.5901
Interleukin-7 receptor antagonist	ACLF	rs141425475	C	T	0.4781	-0.078472	5	17679165	0.789556	0.294027	0.1016	2.531e-06	22.1437
Interleukin-7 receptor antagonist	ACLF	rs144701438	G	A	0.4819	0.496926	18	63960405	0.0759843	0.280041	0.0989	9.753e-07	23.7422
Interleukin-7 receptor antagonist	ACLF	rs17091524	C	T	-0.4924	-0.405279	14	56948759	0.126874	0.265488	0.1013	1.914e-06	23.6275
Interleukin-7 receptor antagonist	ACLF	rs218247	G	C	0.1352	0.00144692	4	55397736	0.989343	0.108327	0.0286	2.308e-06	22.3471
Interleukin-7 receptor antagonist	ACLF	rs28793375	C	T	-0.1638	0.371902	8	41415618	0.00574856	0.13466	0.0361	4.464e-06	20.588
Interleukin-7 receptor antagonist	ACLF	rs4320361	G	T	0.3245	0.127165	6	43928511	0.162302	0.091003	0.0249	6.868e-39	169.836
Interleukin-7 receptor antagonist	ACLF	rs75904417	C	A	0.1698	0.169429	2	168653321	0.240681	0.144406	0.0349	1.162e-06	23.6714
Interleukin-7 receptor antagonist	ACLF	rs77981494	C	T	0.5178	-0.247109	16	17544866	0.428177	0.311882	0.1064	1.067e-06	23.6832
Interleukin-7 receptor antagonist	ACLF	rs78346957	G	A	-0.4588	0.577698	10	126903513	0.0868968	0.337441	0.1007	4.513e-06	20.7581
Interleukin-7 receptor antagonist	ACLF	rs8175379	T	A	-0.1307	0.0753918	5	46263543	0.427715	0.0950587	0.0285	4.378e-06	21.0311
Interleukin-7 receptor antagonist	ACLF	rs9296421	G	T	-0.169	-0.043265	6	43867233	0.773905	0.150607	0.0355	2.096e-06	22.663
Interleukin-5	ACLF	rs11680908	G	A	-0.2634	0.209326	2	110076751	0.254734	0.183792	0.0554	2.03e-06	22.6054
Interleukin-5	ACLF	rs6737109	C	T	-0.116	-0.027833	2	23179531	0.757682	0.0902128	0.0247	2.399e-06	22.0558
Interleukin-5	ACLF	rs72831687	G	A	0.5239	-0.574338	6	16092360	0.263496	0.513643	0.1109	1.691e-06	22.3169
Interleukin-5	ACLF	rs73040130	C	T	-0.2638	0.104332	19	36746190	0.579641	0.188356	0.0529	6.004e-07	24.8678
Interleukin-5	ACLF	rs7578892	G	C	0.1173	-0.0647709	2	214953648	0.470636	0.0897794	0.0249	2.437e-06	22.192
Interleukin-5	ACLF	rs7767396	G	A	-0.1515	-0.100882	6	43927050	0.257915	0.0891709	0.0246	7.69e-10	37.9276
Interleukin-4	ACLF	rs10512267	C	T	0.0824	-0.0595759	9	102190129	0.532747	0.095502	0.0161	2.937e-07	26.1941
Interleukin-4	ACLF	rs116705532	G	T	0.4678	0.515587	1	113705169	0.148852	0.357154	0.0978	1.755e-06	22.8793
Interleukin-4	ACLF	rs117146485	C	T	0.2924	-0.235888	9	138824257	0.592094	0.440251	0.0629	2.709e-06	21.6099
Interleukin-4	ACLF	rs17713451	G	A	-0.1274	0.174269	7	151162472	0.181167	0.130327	0.0253	4.97e-07	25.357
Interleukin-4	ACLF	rs4444693	T	A	-0.0881	-0.0779864	3	11704885	0.48688	0.112165	0.0184	1.701e-06	22.9254
Interleukin-4	ACLF	rs73023729	G	A	0.1796	0.00883835	6	159654030	0.98015	0.355227	0.0366	9.033e-07	24.0797
Interleukin-4	ACLF	rs7613691	G	A	-0.1775	-0.227205	3	147653591	0.215427	0.18341	0.0384	4.048e-06	21.3665
Interleukin-4	ACLF	rs79597994	C	T	0.5831	-0.0472109	1	151803047	0.874734	0.29947	0.127	4.317e-06	21.0804
Interleukin-4	ACLF	rs9508291	C	T	0.1676	0.139741	13	29710620	0.434158	0.178675	0.0359	3.032e-06	21.7951
Interleukin-4	ACLF	rs9941733	G	A	-0.114	0.0095447	20	374061	0.936247	0.119327	0.0229	6.881e-07	24.7821
Interleukin-2 receptor, alpha subunit	ACLF	rs112407568	G	A	0.2624	0.112917	10	6122195	0.53627	0.182577	0.05	1.455e-07	27.5415
Interleukin-2 receptor, alpha subunit	ACLF	rs11241559	G	T	0.1264	0.140706	5	119976700	0.181571	0.105324	0.0266	2.002e-06	22.5804
Interleukin-2 receptor, alpha subunit	ACLF	rs115360066	G	A	-0.1867	-0.00422213	5	9823768	0.97815	0.154158	0.0379	8.056e-07	24.2667
Interleukin-2 receptor, alpha subunit	ACLF	rs117244812	G	A	0.7064	-0.448139	17	6443310	0.294969	0.427906	0.1488	2.102e-06	22.537
Interleukin-2 receptor, alpha subunit	ACLF	rs12722497	C	A	-0.6279	-0.0638551	10	6095928	0.693609	0.162084	0.0485	1.572e-38	167.609
Interleukin-2 receptor, alpha subunit	ACLF	rs12722557	C	T	0.3673	-0.197874	10	6070408	0.404442	0.23734	0.0732	5.172e-07	25.1779
Interleukin-2 receptor, alpha subunit	ACLF	rs185231391	C	T	-0.8503	0.203834	3	59359679	0.624852	0.416851	0.1809	1.47e-06	22.0936
Interleukin-2 receptor, alpha subunit	ACLF	rs2182409	C	T	-0.12	-0.0457398	10	6209218	0.643443	0.0988135	0.0251	1.661e-06	22.8568
Interleukin-2 receptor, alpha subunit	ACLF	rs4733117	C	A	-0.1369	0.184162	8	32137610	0.150852	0.128199	0.0292	2.627e-06	21.9807
Interleukin-2 receptor, alpha subunit	ACLF	rs61705228	C	T	-0.3303	-0.13408	4	101196302	0.495445	0.196692	0.0716	3.988e-06	21.281
Interleukin-2 receptor, alpha subunit	ACLF	rs759244	T	A	0.1126	-0.0675459	4	25058323	0.45017	0.0894492	0.0239	2.429e-06	22.1963
Interleukin-2 receptor, alpha subunit	ACLF	rs929551	G	C	-0.1686	0.022408	2	37914930	0.86161	0.128541	0.0352	1.611e-06	22.9419
Interleukin-2	ACLF	rs12051139	C	T	0.1131	0.0114861	16	86918674	0.90035	0.0917279	0.0247	4.762e-06	20.9668
Interleukin-2	ACLF	rs13412535	G	A	-0.1764	0.000575613	2	224874874	0.995669	0.106043	0.0332	1.181e-07	28.2307
Interleukin-2	ACLF	rs170117	C	T	0.1617	-0.13028	4	55390380	0.328284	0.133268	0.0349	3.867e-06	21.4669
Interleukin-2	ACLF	rs2807544	G	A	-0.1175	-0.0530642	1	15204245	0.563589	0.0918831	0.0253	3.412e-06	21.5692
Interleukin-2	ACLF	rs4634519	G	A	0.1261	0.122238	7	67192928	0.217079	0.0990317	0.0269	2.769e-06	21.9748
Interleukin-2	ACLF	rs61335305	C	A	-0.4514	0.131552	15	66453074	0.693099	0.333336	0.0918	7.319e-07	24.179
Interleukin-2	ACLF	rs62124990	G	T	0.6961	0.208804	2	19238636	0.465637	0.286191	0.1495	3.219e-06	21.6801
Interleukin-2	ACLF	rs7615304	G	A	0.1172	0.0808101	3	156675703	0.383506	0.0927301	0.0242	1.21e-06	23.4544
Interleukin-2	ACLF	rs7806875	T	A	-0.1192	-0.00728682	7	120888143	0.935572	0.0901427	0.0248	1.466e-06	23.102
Interleukin-2	ACLF	rs80336398	C	T	-0.4001	0.0155798	3	64060934	0.969899	0.412874	0.0858	2.817e-06	21.7452
Interferon-gamma	ACLF	rs10487554	G	A	0.0895	-0.0299214	7	149367686	0.763643	0.0995057	0.0183	1.087e-06	23.919
Interferon-gamma	ACLF	rs10761731	T	A	0.0826	-0.0507757	10	65027610	0.57436	0.0904058	0.0167	8.089e-07	24.464
Interferon-gamma	ACLF	rs112783231	G	A	0.2408	-0.201462	8	68123274	0.543034	0.331226	0.0511	1.955e-06	22.206
Interferon-gamma	ACLF	rs115729819	G	A	-0.2484	-0.453913	4	169704667	0.226332	0.375178	0.0515	1.382e-06	23.2642
Interferon-gamma	ACLF	rs11843756	G	T	-0.184	0.0181032	13	49254892	0.949121	0.283702	0.0393	3.089e-06	21.9205
Interferon-gamma	ACLF	rs12420286	C	T	-0.2376	-0.1843	11	103777894	0.399261	0.218639	0.0501	2.083e-06	22.4914
Interferon-gamma	ACLF	rs1867282	C	T	-0.0774	0.0401301	9	102172147	0.67698	0.0963305	0.0166	3.152e-06	21.7403
Interferon-gamma	ACLF	rs2073438	G	A	-0.0898	-0.295132	17	6900076	0.00267951	0.0983021	0.0188	1.676e-06	22.8159
Interferon-gamma	ACLF	rs2188420	G	C	-0.0987	-0.264077	7	106486243	0.0544527	0.13731	0.0202	1.03e-06	23.8744
Interferon-gamma	ACLF	rs73479333	G	C	0.1159	0.0941055	6	82978930	0.580349	0.170211	0.024	1.343e-06	23.3209
Interferon-gamma	ACLF	rs74148555	C	T	0.3732	-0.253671	10	92079842	0.329827	0.260319	0.0774	2.635e-06	23.2488
Interferon-gamma	ACLF	rs78296352	G	T	-0.343	-0.492813	1	22821844	0.0317445	0.22947	0.0652	1.383e-07	27.6753
Growth regulated oncogene-α (CXCL1)	ACLF	rs1113500	G	T	-0.1174	0.114578	1	108595442	0.218045	0.093021	0.0244	1.571e-06	23.1503
Growth regulated oncogene-α (CXCL2)	ACLF	rs118158560	G	A	-0.2703	0.09175	7	38146610	0.628549	0.189656	0.0594	3.42e-06	20.7071
Growth regulated oncogene-α (CXCL3)	ACLF	rs12075	G	A	-0.3751	-0.0832466	1	159175354	0.356081	0.0902052	0.0237	1.244e-55	250.494
Growth regulated oncogene-α (CXCL4)	ACLF	rs140734053	G	A	-0.7257	0.419026	10	5401459	0.223697	0.34438	0.1561	3.578e-06	21.6127
Growth regulated oncogene-α (CXCL5)	ACLF	rs185768063	G	A	-0.3998	0.22153	6	16494983	0.655198	0.496089	0.076	1.456e-07	27.6731
Growth regulated oncogene-α (CXCL6)	ACLF	rs188345231	C	T	-0.623	0.249166	8	41437350	0.453556	0.332443	0.1323	4.342e-06	22.1746
Growth regulated oncogene-α (CXCL7)	ACLF	rs2422841	G	A	0.1657	-0.125453	20	3080352	0.387603	0.145205	0.0361	4.656e-06	21.0684
Growth regulated oncogene-α (CXCL8)	ACLF	rs508977	G	T	0.3802	0.00676116	4	74762383	0.948516	0.10471	0.028	7.558e-42	184.378
Growth regulated oncogene-α (CXCL9)	ACLF	rs62024303	G	A	0.3053	-0.0374394	15	88871162	0.864588	0.219539	0.0666	4.408e-06	21.0138
Growth regulated oncogene-α (CXCL10)	ACLF	rs78653452	G	T	0.7362	-0.109893	20	9762055	0.783786	0.400501	0.1558	1.208e-06	22.3284
Granulocyte colony-stimulating factor	ACLF	rs115256310	G	A	0.6821	0.528976	5	71399691	0.140391	0.358789	0.136	6.726e-07	25.1547
Granulocyte colony-stimulating factor	ACLF	rs11903143	G	A	-0.087	-0.0755407	2	29592460	0.44988	0.0999725	0.0176	6.352e-07	24.435
Granulocyte colony-stimulating factor	ACLF	rs139692213	T	A	0.6028	-0.551148	1	70776851	0.0708338	0.305085	0.1336	4.796e-06	20.3579
Granulocyte colony-stimulating factor	ACLF	rs145756094	G	C	0.7408	0.16039	9	29106805	0.657426	0.361671	0.1479	5.526e-07	25.088
Granulocyte colony-stimulating factor	ACLF	rs147128865	C	T	-0.27	-0.228869	9	34972766	0.562803	0.3955	0.0587	4.923e-06	21.1569
Granulocyte colony-stimulating factor	ACLF	rs1817411	C	T	-0.089	0.0767228	8	98598328	0.450964	0.10178	0.0191	3.099e-06	21.7127
Granulocyte colony-stimulating factor	ACLF	rs2324653	G	C	0.0808	-0.0376633	4	25057662	0.674873	0.0897879	0.0161	5.033e-07	25.1867
Granulocyte colony-stimulating factor	ACLF	rs2671444	G	A	0.0784	0.0578891	12	101552075	0.532179	0.0926695	0.0166	2.484e-06	22.3057
Granulocyte colony-stimulating factor	ACLF	rs74148555	C	T	0.3715	-0.253671	10	92079842	0.329827	0.260319	0.0755	1.551e-06	24.2116
Granulocyte colony-stimulating factor	ACLF	rs76287671	C	T	-0.0938	0.113516	19	44122296	0.323708	0.115027	0.0189	6.921e-07	24.631
Granulocyte colony-stimulating factor	ACLF	rs77318030	C	T	0.2045	0.337266	19	55055897	0.102278	0.206417	0.0428	2.211e-06	22.8296
Basic fibroblast growth factor	ACLF	rs116920326	G	C	0.2435	-0.277549	14	92208121	0.626065	0.569597	0.0534	4.953e-06	20.7929
Basic fibroblast growth factor	ACLF	rs13412535	G	A	0.1112	0.000575613	2	224874874	0.995669	0.106043	0.0225	7.345e-07	24.4256
Basic fibroblast growth factor	ACLF	rs145577605	G	A	-0.2081	0.663078	6	27610011	0.257103	0.585104	0.0428	9.639e-07	23.6405
Basic fibroblast growth factor	ACLF	rs16873997	G	C	0.4922	-0.146659	5	71308330	0.72575	0.418089	0.1048	2.993e-06	22.0577
Basic fibroblast growth factor	ACLF	rs61990749	G	C	-0.1116	-0.101707	14	78372501	0.469219	0.140528	0.0229	1.244e-06	23.7497
Basic fibroblast growth factor	ACLF	rs747334	G	A	-0.0751	0.132155	10	92744744	0.140423	0.0896442	0.0164	4.528e-06	20.9697
Basic fibroblast growth factor	ACLF	rs75168112	C	T	0.1001	-0.154493	18	71086067	0.271702	0.140557	0.0214	2.999e-06	21.8797
Basic fibroblast growth factor	ACLF	rs9907295	C	T	0.1319	-0.210083	17	34257313	0.173656	0.15441	0.0269	7.948e-07	24.0428
Eotaxin (CCL11)	ACLF	rs11719635	C	T	-0.1307	0.0175609	3	43181148	0.894523	0.132452	0.0243	6.164e-08	28.9293
Eotaxin (CCL11)	ACLF	rs12075	G	A	-0.1671	-0.0832466	1	159175354	0.356081	0.0902052	0.0156	1.332e-26	114.737
Eotaxin (CCL11)	ACLF	rs1476670	C	A	0.1007	0.0234447	1	44508195	0.833052	0.111224	0.0217	3.514e-06	21.5347
Eotaxin (CCL11)	ACLF	rs187131	G	C	-0.1291	-0.360396	1	91504337	0.00741981	0.134607	0.0254	3.573e-07	25.8336
Eotaxin (CCL11)	ACLF	rs2024050	G	A	-0.1728	0.217568	7	75460393	0.133797	0.145113	0.0303	1.104e-08	32.5239
Eotaxin (CCL11)	ACLF	rs2210755	C	T	0.1104	0.159655	9	80223823	0.375549	0.180172	0.0242	4.854e-06	20.8117
Eotaxin (CCL11)	ACLF	rs2211994	C	T	-0.0885	0.0524522	21	18047593	0.604055	0.101146	0.0177	6.079e-07	25
Eotaxin (CCL11)	ACLF	rs2228467	C	T	0.4163	-0.205649	3	42906116	0.267288	0.185381	0.0292	2.271e-46	203.258
Eotaxin (CCL11)	ACLF	rs2419841	C	T	0.1277	-0.0584645	10	115335983	0.693391	0.14829	0.0279	4.978e-06	20.9495
Eotaxin (CCL11)	ACLF	rs3091309	G	A	-0.1283	0.038304	3	46303184	0.734412	0.112904	0.0203	3.633e-10	39.9449
Eotaxin (CCL11)	ACLF	rs342511	G	A	-0.0927	-0.0339989	3	42578509	0.702679	0.0890708	0.0157	3.599e-09	34.8626
Eotaxin (CCL11)	ACLF	rs3960554	G	T	-0.0798	-0.00537979	7	75845597	0.965061	0.122816	0.0169	2.234e-06	22.2963
Eotaxin (CCL11)	ACLF	rs5746492	G	A	-0.0954	-0.162732	22	18393933	0.162935	0.116631	0.0207	3.959e-06	21.2401
Eotaxin (CCL11)	ACLF	rs5754733	C	A	0.1042	0.14635	22	34269594	0.171037	0.106912	0.0214	1.063e-06	23.7087
Eotaxin (CCL11)	ACLF	rs59808887	C	T	0.1673	0.380513	5	31846520	0.0268247	0.171862	0.0358	2.911e-06	21.8387
Eotaxin (CCL11)	ACLF	rs75426604	C	A	0.1366	0.2545	14	35857714	0.0530194	0.131541	0.0291	2.528e-06	22.0351
Eotaxin (CCL11)	ACLF	rs79722574	C	T	0.1113	0.0223564	17	32619052	0.856599	0.123718	0.0228	1.061e-06	23.8298
Eotaxin (CCL11)	ACLF	rs80341932	G	A	-0.1016	-0.0121106	18	56915928	0.902589	0.0989497	0.0205	6.689e-07	24.5629
Eotaxin (CCL11)	ACLF	rs9317045	C	A	-0.1182	0.0212391	13	59630038	0.862208	0.12237	0.0237	5.822e-07	24.8736
Eotaxin (CCL11)	ACLF	rs9975149	T	A	-0.076	0.0562395	21	26205701	0.538363	0.0914032	0.0164	3.386e-06	21.4753

## Sheet: Sheet2
Exposure	Outcome	method	nsnp	b	se	pval	OR	95%CI lower	95%CI upper
Cutaneous T-cell attracting (CCL27)	ACLF	Inverse variance weighted	12	-0.0994222	0.266882	0.709496	0.90536	0.536596	1.52755
Cutaneous T-cell attracting (CCL27)	ACLF	MR Egger	12	0.126948	0.563755	0.826372	1.13536	0.376058	3.42777
Cutaneous T-cell attracting (CCL27)	ACLF	Weighted median	12	0.177396	0.287588	0.537339	1.1941	0.679582	2.09818
Beta nerve growth factor	ACLF	Inverse variance weighted	7	0.0499052	0.343501	0.884487	1.05117	0.536142	2.06095
Beta nerve growth factor	ACLF	MR Egger	7	-1.5173	1.75281	0.426262	0.219302	0.00706356	6.80867
Beta nerve growth factor	ACLF	Weighted median	7	-0.175874	0.365436	0.630323	0.838724	0.409783	1.71666
Vascular endothelial growth factor	ACLF	Inverse variance weighted	19	0.238095	0.15665	0.128531	1.26883	0.933384	1.72483
Vascular endothelial growth factor	ACLF	MR Egger	19	0.221192	0.287952	0.452934	1.24756	0.7095	2.19367
Vascular endothelial growth factor	ACLF	Weighted median	19	0.233098	0.178611	0.191873	1.26251	0.889603	1.79172
Macrophage migration inhibitory factor (glycosylation-inhibiting factor)	ACLF	Inverse variance weighted	6	-0.290413	0.295404	0.325556	0.747955	0.419201	1.33453
Macrophage migration inhibitory factor (glycosylation-inhibiting factor)	ACLF	MR Egger	6	-0.798032	0.480525	0.172101	0.450214	0.175545	1.15465
Macrophage migration inhibitory factor (glycosylation-inhibiting factor)	ACLF	Weighted median	6	-0.351104	0.401227	0.381532	0.70391	0.320617	1.54543
TNF-related apoptosis inducing ligand	ACLF	Inverse variance weighted	26	-0.0105471	0.111616	0.924716	0.989508	0.795079	1.23148
TNF-related apoptosis inducing ligand	ACLF	MR Egger	26	0.0508885	0.148146	0.734211	1.05221	0.787039	1.40671
TNF-related apoptosis inducing ligand	ACLF	Weighted median	26	-0.12432	0.148976	0.404001	0.883098	0.659475	1.18255
Tumor necrosis factor-beta	ACLF	Inverse variance weighted	6	0.0954537	0.189069	0.613656	1.10016	0.75948	1.59365
Tumor necrosis factor-beta	ACLF	MR Egger	6	0.384904	0.243281	0.188781	1.46947	0.912172	2.36727
Tumor necrosis factor-beta	ACLF	Weighted median	6	0.151072	0.184158	0.412024	1.16308	0.810683	1.66866
Tumor necrosis factor-alpha	ACLF	Inverse variance weighted	5	0.238763	0.340054	0.482596	1.26968	0.651979	2.4726
Tumor necrosis factor-alpha	ACLF	MR Egger	5	-0.534942	0.423445	0.29573	0.585704	0.255408	1.34314
Tumor necrosis factor-alpha	ACLF	Weighted median	5	0.0617687	0.344179	0.857571	1.06372	0.541819	2.08832
Stromal cell-derived factor-1 alpha (CXCL12)	ACLF	Inverse variance weighted	8	-0.403084	0.407272	0.322312	0.668256	0.300792	1.48463
Stromal cell-derived factor-1 alpha (CXCL12)	ACLF	MR Egger	8	-0.449885	0.833372	0.608746	0.637701	0.124519	3.26587
Stromal cell-derived factor-1 alpha (CXCL12)	ACLF	Weighted median	8	-0.163851	0.547575	0.764764	0.848869	0.290226	2.48282
Stem cell growth factor beta	ACLF	Inverse variance weighted	16	-0.148633	0.160636	0.354823	0.861886	0.629091	1.18083
Stem cell growth factor beta	ACLF	MR Egger	16	0.0816181	0.289332	0.782001	1.08504	0.615406	1.91307
Stem cell growth factor beta	ACLF	Weighted median	16	-0.052878	0.221481	0.811302	0.948496	0.614479	1.46408
Stem cell factor	ACLF	Inverse variance weighted	9	-0.722311	0.310246	0.0199021	0.485628	0.264373	0.892054
Stem cell factor	ACLF	MR Egger	9	-0.555367	0.680428	0.441271	0.573862	0.151222	2.1777
Stem cell factor	ACLF	Weighted median	9	-0.50286	0.425321	0.237084	0.604799	0.262767	1.39204
Interleukin-16	ACLF	Inverse variance weighted	10	0.0468569	0.169698	0.782456	1.04797	0.751449	1.4615
Interleukin-16	ACLF	MR Egger	10	-0.333552	0.251113	0.220723	0.716375	0.437913	1.1719
Interleukin-16	ACLF	Weighted median	10	-0.00595333	0.186462	0.97453	0.994064	0.689755	1.43263
Regulated on Activation, Normal T Cell Expressed and Secreted (CCL5)	ACLF	Inverse variance weighted	10	-0.0509541	0.233553	0.827297	0.950322	0.601266	1.50202
Regulated on Activation, Normal T Cell Expressed and Secreted (CCL5)	ACLF	MR Egger	10	-0.189555	0.651439	0.778469	0.827327	0.230761	2.96615
Regulated on Activation, Normal T Cell Expressed and Secreted (CCL5)	ACLF	Weighted median	10	-0.0158614	0.291705	0.956637	0.984264	0.555657	1.74348
Platelet derived growth factor BB	ACLF	Inverse variance weighted	18	-0.0429533	0.192819	0.823719	0.957956	0.65647	1.3979
Platelet derived growth factor BB	ACLF	MR Egger	18	-0.166304	0.37851	0.666272	0.846788	0.403256	1.77815
Platelet derived growth factor BB	ACLF	Weighted median	18	-0.0453688	0.271326	0.867204	0.955645	0.561486	1.6265
Macrophage inflammatory protein-1β (CCL4)	ACLF	Inverse variance weighted	44	0.0476677	0.103912	0.646428	1.04882	0.855559	1.28574
Macrophage inflammatory protein-1β (CCL4)	ACLF	MR Egger	44	0.0608364	0.171546	0.724636	1.06273	0.759274	1.48745
Macrophage inflammatory protein-1β (CCL4)	ACLF	Weighted median	44	0.114014	0.162594	0.483168	1.12077	0.814915	1.54141
Macrophage inflammatory protein-1α (CCL3)	ACLF	Inverse variance weighted	8	0.62575	0.281589	0.0262691	1.86965	1.07663	3.24678
Macrophage inflammatory protein-1α (CCL3)	ACLF	MR Egger	8	0.591512	0.771956	0.472587	1.80672	0.397913	8.20339
Macrophage inflammatory protein-1α (CCL3)	ACLF	Weighted median	8	0.443369	0.366845	0.226816	1.55795	0.759081	3.19755
Monokine induced by interferon-gamma (CXCL9)	ACLF	Inverse variance weighted	14	0.0728751	0.182028	0.688898	1.0756	0.752842	1.53672
Monokine induced by interferon-gamma (CXCL9)	ACLF	MR Egger	14	0.505073	0.375558	0.203538	1.65711	0.793723	3.45965
Monokine induced by interferon-gamma (CXCL9)	ACLF	Weighted median	14	0.119592	0.257	0.641688	1.12704	0.681044	1.8651
Macrophage colony-stimulating factor	ACLF	Inverse variance weighted	8	0.200294	0.216938	0.355861	1.22176	0.798593	1.86917
Macrophage colony-stimulating factor	ACLF	MR Egger	8	0.648029	0.366752	0.127663	1.91177	0.931644	3.92303
Macrophage colony-stimulating factor	ACLF	Weighted median	8	0.277679	0.256809	0.279578	1.32006	0.797984	2.18371
Monocyte specific chemokine 3 (CCL7)	ACLF	Inverse variance weighted	3	-0.560548	0.357902	0.117301	0.570896	0.283077	1.15136
Monocyte specific chemokine 3 (CCL7)	ACLF	MR Egger	3	-1.95525	1.14365	0.33693	0.141528	0.0150436	1.33148
Monocyte specific chemokine 3 (CCL7)	ACLF	Weighted median	3	-0.597773	0.341403	0.0799575	0.550035	0.281697	1.07399
Monocyte chemotactic protein-1 (CCL2)	ACLF	Inverse variance weighted	18	0.277938	0.20767	0.180779	1.3204	0.87889	1.98372
Monocyte chemotactic protein-1 (CCL2)	ACLF	MR Egger	18	0.110494	0.447975	0.808314	1.11683	0.464155	2.68727
Monocyte chemotactic protein-1 (CCL2)	ACLF	Weighted median	18	0.344162	0.307636	0.263255	1.41081	0.771974	2.57829
Interleukin-12p70	ACLF	Inverse variance weighted	11	0.288149	0.191338	0.132075	1.33396	0.916793	1.94094
Interleukin-12p70	ACLF	MR Egger	11	0.304869	0.317527	0.362069	1.35645	0.727979	2.52748
Interleukin-12p70	ACLF	Weighted median	11	0.25979	0.222354	0.242661	1.29666	0.838598	2.00492
Interferon gamma-induced protein 10 (CXCL10)	ACLF	Inverse variance weighted	12	0.316504	0.211984	0.135421	1.37232	0.905758	2.07922
Interferon gamma-induced protein 10 (CXCL10)	ACLF	MR Egger	12	0.722113	0.427001	0.121689	2.05878	0.891537	4.75422
Interferon gamma-induced protein 10 (CXCL10)	ACLF	Weighted median	12	0.274183	0.284663	0.335455	1.31546	0.75295	2.29819
Interleukin-18	ACLF	Inverse variance weighted	17	0.0743267	0.143561	0.604642	1.07716	0.812977	1.42719
Interleukin-18	ACLF	MR Egger	17	0.229568	0.269761	0.408147	1.25806	0.741438	2.13464
Interleukin-18	ACLF	Weighted median	17	0.080916	0.191205	0.672157	1.08428	0.745391	1.57724
Interleukin-17	ACLF	Inverse variance weighted	10	0.00917559	0.362103	0.979784	1.00922	0.496314	2.05217
Interleukin-17	ACLF	MR Egger	10	-0.185014	0.763614	0.814654	0.831093	0.186058	3.71237
Interleukin-17	ACLF	Weighted median	10	-0.22911	0.431226	0.595211	0.795241	0.341532	1.85168
Interleukin-13	ACLF	Inverse variance weighted	12	0.400039	0.150622	0.00790936	1.49188	1.11051	2.00423
Interleukin-13	ACLF	MR Egger	12	0.154297	0.265658	0.574224	1.16684	0.69323	1.96401
Interleukin-13	ACLF	Weighted median	12	0.287785	0.18759	0.125	1.33347	0.923218	1.92603
Interleukin-10	ACLF	Inverse variance weighted	11	0.134356	0.257764	0.602203	1.1438	0.690139	1.89567
Interleukin-10	ACLF	MR Egger	11	0.551486	0.549719	0.341965	1.73583	0.590986	5.09844
Interleukin-10	ACLF	Weighted median	11	0.216001	0.286677	0.45117	1.2411	0.707593	2.17687
Interleukin-8 (CXCL8)	ACLF	Inverse variance weighted	4	0.26919	0.285742	0.346156	1.3089	0.747617	2.29159
Interleukin-8 (CXCL8)	ACLF	MR Egger	4	0.28068	0.491472	0.62555	1.32403	0.505299	3.46935
Interleukin-8 (CXCL8)	ACLF	Weighted median	4	0.367093	0.346818	0.289846	1.44353	0.731491	2.84868
Interleukin-6	ACLF	Inverse variance weighted	4	0.619926	0.744047	0.404743	1.85879	0.432399	7.99053
Interleukin-6	ACLF	MR Egger	4	-0.665495	1.35276	0.671448	0.514019	0.0362649	7.2857
Interleukin-6	ACLF	Weighted median	4	0.335535	0.591349	0.570438	1.39869	0.438889	4.45746
Interleukin-1 receptor antagonist	ACLF	Inverse variance weighted	6	-0.0588344	0.301564	0.845317	0.942863	0.522098	1.70273
Interleukin-1 receptor antagonist	ACLF	MR Egger	6	-1.06893	0.831265	0.267866	0.343376	0.0673259	1.75128
Interleukin-1 receptor antagonist	ACLF	Weighted median	6	-0.280674	0.363121	0.439551	0.755274	0.370689	1.53886
Interleukin-1-beta	ACLF	Inverse variance weighted	6	0.0461972	0.352058	0.895601	1.04728	0.525273	2.08805
Interleukin-1-beta	ACLF	MR Egger	6	-0.219459	0.838452	0.806445	0.802953	0.155234	4.15331
Interleukin-1-beta	ACLF	Weighted median	6	0.32059	0.449817	0.476024	1.37794	0.570609	3.32753
Hepatocyte growth factor	ACLF	Inverse variance weighted	7	-0.521456	0.332841	0.117189	0.593656	0.309182	1.13987
Hepatocyte growth factor	ACLF	MR Egger	7	-0.335794	0.778534	0.684202	0.71477	0.155405	3.28752
Hepatocyte growth factor	ACLF	Weighted median	7	-0.416698	0.420692	0.321927	0.65922	0.289021	1.50359
Interleukin-9	ACLF	Inverse variance weighted	6	0.334978	0.360423	0.352681	1.39791	0.689733	2.8332
Interleukin-9	ACLF	MR Egger	6	0.362552	0.995329	0.734108	1.43699	0.204274	10.1087
Interleukin-9	ACLF	Weighted median	6	0.252478	0.401303	0.529254	1.28721	0.58621	2.82648
Interleukin-7	ACLF	Inverse variance weighted	10	0.266727	0.303186	0.378996	1.30568	0.72071	2.36546
Interleukin-7	ACLF	MR Egger	10	0.690309	0.829379	0.429372	1.99433	0.392479	10.134
Interleukin-7	ACLF	Weighted median	10	0.379573	0.243402	0.11889	1.46166	0.907107	2.35523
Interleukin-5	ACLF	Inverse variance weighted	5	-0.128148	0.325705	0.693988	0.879723	0.464623	1.66568
Interleukin-5	ACLF	MR Egger	5	-1.47106	0.855436	0.183985	0.229683	0.0429504	1.22826
Interleukin-5	ACLF	Weighted median	5	-0.127584	0.394039	0.746101	0.88022	0.40661	1.90548
Interleukin-4	ACLF	Inverse variance weighted	9	0.11768	0.306674	0.701178	1.12488	0.616682	2.05189
Interleukin-4	ACLF	MR Egger	9	0.501572	0.524044	0.370388	1.65132	0.591228	4.61217
Interleukin-4	ACLF	Weighted median	9	-0.0621698	0.431293	0.885384	0.939723	0.403531	2.18838
Interleukin-2 receptor, alpha subunit	ACLF	Inverse variance weighted	10	0.00598742	0.16977	0.971866	1.00601	0.721255	1.40317
Interleukin-2 receptor, alpha subunit	ACLF	MR Egger	10	-0.133887	0.278228	0.643252	0.874689	0.507016	1.50899
Interleukin-2 receptor, alpha subunit	ACLF	Weighted median	10	0.0826606	0.210739	0.694879	1.08617	0.718646	1.64166
Interleukin-2	ACLF	Inverse variance weighted	9	0.18518	0.22761	0.415882	1.20344	0.770331	1.88005
Interleukin-2	ACLF	MR Egger	9	0.0164247	0.431735	0.970715	1.01656	0.436147	2.36937
Interleukin-2	ACLF	Weighted median	9	0.197055	0.31195	0.527592	1.21781	0.660758	2.24449
Interferon-gamma	ACLF	Inverse variance weighted	9	0.566744	0.44437	0.202172	1.76252	0.737698	4.21103
Interferon-gamma	ACLF	MR Egger	9	0.321286	0.843745	0.714655	1.3789	0.263829	7.20681
Interferon-gamma	ACLF	Weighted median	9	-0.0260358	0.504345	0.958829	0.9743	0.362565	2.61818
Growth regulated oncogene-α (CXCL1)	ACLF	Inverse variance weighted	10	-0.0857315	0.142398	0.547136	0.917841	0.694314	1.21333
Growth regulated oncogene-α (CXCL1)	ACLF	MR Egger	10	0.144397	0.321022	0.66479	1.15534	0.615816	2.16756
Growth regulated oncogene-α (CXCL1)	ACLF	Weighted median	10	0.00800209	0.184494	0.965404	1.00803	0.702152	1.44717
Granulocyte colony-stimulating factor	ACLF	Inverse variance weighted	8	0.314783	0.330352	0.340654	1.36996	0.716981	2.61764
Granulocyte colony-stimulating factor	ACLF	MR Egger	8	0.535558	0.541642	0.360959	1.7084	0.590928	4.93906
Granulocyte colony-stimulating factor	ACLF	Weighted median	8	0.757358	0.455102	0.0960829	2.13263	0.874028	5.20364
Basic fibroblast growth factor	ACLF	Inverse variance weighted	5	-1.13035	0.562114	0.044336	0.322919	0.107303	0.971794
Basic fibroblast growth factor	ACLF	MR Egger	5	-0.798926	2.46568	0.7672	0.449812	0.00358266	56.4751
Basic fibroblast growth factor	ACLF	Weighted median	5	-1.55761	0.723954	0.031434	0.210638	0.0509678	0.870522
Eotaxin (CCL11)	ACLF	Inverse variance weighted	18	0.177292	0.213611	0.406554	1.19398	0.785538	1.81479
Eotaxin (CCL11)	ACLF	MR Egger	18	-0.510835	0.535399	0.354216	0.599994	0.210091	1.71351
Eotaxin (CCL11)	ACLF	Weighted median	18	0.0226576	0.291586	0.938063	1.02292	0.577613	1.81152

## Sheet: Sheet3
Exposure	Outcome	method	Q	Q_df	Q_pval
Cutaneous T-cell attracting (CCL27)	ACLF	MR Egger	22.3521	10	0.0134078
Cutaneous T-cell attracting (CCL27)	ACLF	Inverse variance weighted	22.8272	11	0.0186934
Beta nerve growth factor	ACLF	MR Egger	7.41977	5	0.191246
Beta nerve growth factor	ACLF	Inverse variance weighted	8.6549	6	0.193936
Vascular endothelial growth factor	ACLF	MR Egger	21.7574	17	0.194231
Vascular endothelial growth factor	ACLF	Inverse variance weighted	21.7638	18	0.242642
Macrophage migration inhibitory factor (glycosylation-inhibiting factor)	ACLF	MR Egger	3.04361	4	0.550555
Macrophage migration inhibitory factor (glycosylation-inhibiting factor)	ACLF	Inverse variance weighted	4.8375	5	0.436032
TNF-related apoptosis inducing ligand	ACLF	MR Egger	17.7883	24	0.813157
TNF-related apoptosis inducing ligand	ACLF	Inverse variance weighted	18.186	25	0.834393
Tumor necrosis factor-beta	ACLF	MR Egger	5.14921	4	0.272327
Tumor necrosis factor-beta	ACLF	Inverse variance weighted	8.50551	5	0.130489
Tumor necrosis factor-alpha	ACLF	MR Egger	0.684004	3	0.87696
Tumor necrosis factor-alpha	ACLF	Inverse variance weighted	6.32316	4	0.176279
Stromal cell-derived factor-1 alpha (CXCL12)	ACLF	MR Egger	6.63083	6	0.356341
Stromal cell-derived factor-1 alpha (CXCL12)	ACLF	Inverse variance weighted	6.63556	7	0.467785
Stem cell growth factor beta	ACLF	MR Egger	10.0486	14	0.758623
Stem cell growth factor beta	ACLF	Inverse variance weighted	10.9641	15	0.755136
Stem cell factor	ACLF	MR Egger	7.25154	7	0.403168
Stem cell factor	ACLF	Inverse variance weighted	7.33102	8	0.501376
Interleukin-16	ACLF	MR Egger	7.64453	8	0.468941
Interleukin-16	ACLF	Inverse variance weighted	11.2589	9	0.258381
Regulated on Activation, Normal T Cell Expressed and Secreted (CCL5)	ACLF	MR Egger	2.33995	8	0.968777
Regulated on Activation, Normal T Cell Expressed and Secreted (CCL5)	ACLF	Inverse variance weighted	2.39189	9	0.983651
Platelet derived growth factor BB	ACLF	MR Egger	12.9472	16	0.676612
Platelet derived growth factor BB	ACLF	Inverse variance weighted	13.0906	17	0.730097
Macrophage inflammatory protein-1β (CCL4)	ACLF	MR Egger	44.9704	42	0.348578
Macrophage inflammatory protein-1β (CCL4)	ACLF	Inverse variance weighted	44.9805	43	0.388945
Macrophage inflammatory protein-1α (CCL3)	ACLF	MR Egger	3.37826	6	0.760089
Macrophage inflammatory protein-1α (CCL3)	ACLF	Inverse variance weighted	3.38053	7	0.847713
Monokine induced by interferon-gamma (CXCL9)	ACLF	MR Egger	11.3287	12	0.500976
Monokine induced by interferon-gamma (CXCL9)	ACLF	Inverse variance weighted	13.0574	13	0.443386
Macrophage colony-stimulating factor	ACLF	MR Egger	7.65303	6	0.264641
Macrophage colony-stimulating factor	ACLF	Inverse variance weighted	10.3732	7	0.168392
Monocyte specific chemokine 3 (CCL7)	ACLF	MR Egger	1.20986	1	0.271361
Monocyte specific chemokine 3 (CCL7)	ACLF	Inverse variance weighted	3.15532	2	0.206457
Monocyte chemotactic protein-1 (CCL2)	ACLF	MR Egger	15.3606	16	0.498401
Monocyte chemotactic protein-1 (CCL2)	ACLF	Inverse variance weighted	15.5386	17	0.556748
Interleukin-12p70	ACLF	MR Egger	4.73823	9	0.856504
Interleukin-12p70	ACLF	Inverse variance weighted	4.74259	10	0.907697
Interferon gamma-induced protein 10 (CXCL10)	ACLF	MR Egger	2.53762	10	0.990316
Interferon gamma-induced protein 10 (CXCL10)	ACLF	Inverse variance weighted	3.73505	11	0.977036
Interleukin-18	ACLF	MR Egger	10.0829	15	0.814492
Interleukin-18	ACLF	Inverse variance weighted	10.5449	16	0.836665
Interleukin-17	ACLF	MR Egger	13.138	8	0.10719
Interleukin-17	ACLF	Inverse variance weighted	13.2796	9	0.150357
Interleukin-13	ACLF	MR Egger	4.90249	10	0.897596
Interleukin-13	ACLF	Inverse variance weighted	6.16355	11	0.862231
Interleukin-10	ACLF	MR Egger	11.418	9	0.248143
Interleukin-10	ACLF	Inverse variance weighted	12.3613	10	0.261601
Interleukin-8 (CXCL8)	ACLF	MR Egger	2.0976	2	0.350357
Interleukin-8 (CXCL8)	ACLF	Inverse variance weighted	2.09849	3	0.552218
Interleukin-6	ACLF	MR Egger	4.96914	2	0.0833615
Interleukin-6	ACLF	Inverse variance weighted	8.08081	3	0.0443709
Interleukin-1 receptor antagonist	ACLF	MR Egger	2.79578	4	0.592562
Interleukin-1 receptor antagonist	ACLF	Inverse variance weighted	4.49609	5	0.480406
Interleukin-1-beta	ACLF	MR Egger	4.98545	4	0.288794
Interleukin-1-beta	ACLF	Inverse variance weighted	5.14455	5	0.398495
Hepatocyte growth factor	ACLF	MR Egger	4.20373	5	0.520472
Hepatocyte growth factor	ACLF	Inverse variance weighted	4.27332	6	0.639742
Interleukin-9	ACLF	MR Egger	7.45041	4	0.113916
Interleukin-9	ACLF	Inverse variance weighted	7.45212	5	0.189128
Interleukin-7	ACLF	MR Egger	25.3576	8	0.00135179
Interleukin-7	ACLF	Inverse variance weighted	26.3243	9	0.00180761
Interleukin-5	ACLF	MR Egger	1.19811	3	0.753458
Interleukin-5	ACLF	Inverse variance weighted	4.07179	4	0.396378
Interleukin-4	ACLF	MR Egger	5.76297	7	0.567683
Interleukin-4	ACLF	Inverse variance weighted	6.57911	8	0.582647
Interleukin-2 receptor, alpha subunit	ACLF	MR Egger	6.69282	8	0.570109
Interleukin-2 receptor, alpha subunit	ACLF	Inverse variance weighted	7.09548	9	0.627179
Interleukin-2	ACLF	MR Egger	3.40387	7	0.8453
Interleukin-2	ACLF	Inverse variance weighted	3.61546	8	0.890046
Interferon-gamma	ACLF	MR Egger	14.2005	7	0.0477283
Interferon-gamma	ACLF	Inverse variance weighted	14.4499	8	0.0707677
Growth regulated oncogene-α (CXCL1)	ACLF	MR Egger	4.69729	8	0.789385
Growth regulated oncogene-α (CXCL1)	ACLF	Inverse variance weighted	5.33707	9	0.803991
Granulocyte colony-stimulating factor	ACLF	MR Egger	7.29516	6	0.294412
Granulocyte colony-stimulating factor	ACLF	Inverse variance weighted	7.6401	7	0.365396
Basic fibroblast growth factor	ACLF	MR Egger	2.45409	3	0.483645
Basic fibroblast growth factor	ACLF	Inverse variance weighted	2.47315	4	0.649451
Eotaxin (CCL11)	ACLF	MR Egger	15.7411	16	0.471169
Eotaxin (CCL11)	ACLF	Inverse variance weighted	17.6913	17	0.408559

## Sheet: Sheet4
Exposure	Outcome	egger_intercept	se	pval
Cutaneous T-cell attracting (CCL27)	ACLF	-0.0618578	0.134176	0.654649
Beta nerve growth factor	ACLF	0.234695	0.257251	0.403445
Vascular endothelial growth factor	ACLF	0.00441755	0.0623645	0.944356
Macrophage migration inhibitory factor (glycosylation-inhibiting factor)	ACLF	0.185265	0.138323	0.251491
TNF-related apoptosis inducing ligand	ACLF	-0.0249578	0.039573	0.534212
Tumor necrosis factor-beta	ACLF	-0.150375	0.0931295	0.181678
Tumor necrosis factor-alpha	ACLF	0.24041	0.101238	0.098087
Stromal cell-derived factor-1 alpha (CXCL12)	ACLF	0.0059343	0.0906583	0.949936
Stem cell growth factor beta	ACLF	-0.0643839	0.0672898	0.354893
Stem cell factor	ACLF	-0.0251677	0.0908627	0.789792
Interleukin-16	ACLF	0.142171	0.074782	0.0938028
Regulated on Activation, Normal T Cell Expressed and Secreted (CCL5)	ACLF	0.0310301	0.136149	0.825432
Platelet derived growth factor BB	ACLF	0.0221223	0.0584151	0.709883
Macrophage inflammatory protein-1β (CCL4)	ACLF	-0.00383739	0.0395014	0.923073
Macrophage inflammatory protein-1α (CCL3)	ACLF	0.00657027	0.137932	0.963554
Monokine induced by interferon-gamma (CXCL9)	ACLF	-0.125527	0.095472	0.213151
Macrophage colony-stimulating factor	ACLF	-0.193014	0.132169	0.194491
Monocyte specific chemokine 3 (CCL7)	ACLF	0.406583	0.32063	0.425102
Monocyte chemotactic protein-1 (CCL2)	ACLF	0.0283386	0.0671778	0.678752
Interleukin-12p70	ACLF	-0.00382737	0.0580081	0.948836
Interferon gamma-induced protein 10 (CXCL10)	ACLF	-0.0811535	0.0741621	0.299493
Interleukin-18	ACLF	-0.0422839	0.0622073	0.507034
Interleukin-17	ACLF	0.0378684	0.128937	0.776465
Interleukin-13	ACLF	0.0753726	0.067119	0.287687
Interleukin-10	ACLF	-0.0618592	0.0717364	0.410903
Interleukin-8 (CXCL8)	ACLF	-0.00264073	0.0907432	0.979427
Interleukin-6	ACLF	0.213562	0.190833	0.379461
Interleukin-1 receptor antagonist	ACLF	0.188133	0.144278	0.262223
Interleukin-1-beta	ACLF	0.0418988	0.117271	0.738933
Hepatocyte growth factor	ACLF	-0.0319577	0.121144	0.802462
Interleukin-9	ACLF	-0.00721072	0.238005	0.977282
Interleukin-7	ACLF	-0.140544	0.254483	0.595848
Interleukin-5	ACLF	0.255041	0.15045	0.18861
Interleukin-4	ACLF	-0.0847398	0.0938005	0.396335
Interleukin-2 receptor, alpha subunit	ACLF	0.0508429	0.0801236	0.543435
Interleukin-2	ACLF	0.0348214	0.0756995	0.659466
Interferon-gamma	ACLF	0.0449855	0.128307	0.736196
Growth regulated oncogene-α (CXCL1)	ACLF	-0.084682	0.105871	0.446892
Granulocyte colony-stimulating factor	ACLF	-0.0434459	0.0815673	0.613423
Basic fibroblast growth factor	ACLF	-0.0344575	0.249598	0.898944
Eotaxin (CCL11)	ACLF	0.100233	0.0717748	0.181638

## Sheet: Sheet5
Exposure	Outcome	Causal Estimate	Sd	T-stat	P-value
Cutaneous T-cell attracting (CCL27)	ACLF	-0.0159849	0.248999	-0.0641966	0.949871
Cutaneous T-cell attracting (CCL27)	ACLF	NA	NA	NA	NA
Beta nerve growth factor	ACLF	0.0499052	0.343501	0.145284	0.889244
Beta nerve growth factor	ACLF	NA	NA	NA	NA
Vascular endothelial growth factor	ACLF	0.171497	0.152789	1.12244	0.274968
Vascular endothelial growth factor	ACLF	NA	NA	NA	NA
Macrophage migration inhibitory factor (glycosylation-inhibiting factor)	ACLF	-0.105751	0.286999	-0.368473	0.723412
Macrophage migration inhibitory factor (glycosylation-inhibiting factor)	ACLF	NA	NA	NA	NA
TNF-related apoptosis inducing ligand	ACLF	-0.0101151	0.0911309	-0.110995	0.912385
TNF-related apoptosis inducing ligand	ACLF	NA	NA	NA	NA
Tumor necrosis factor-beta	ACLF	0.182208	0.204003	0.893163	0.406166
Tumor necrosis factor-beta	ACLF	NA	NA	NA	NA
Tumor necrosis factor-alpha	ACLF	0.238763	0.340054	0.702133	0.521303
Tumor necrosis factor-alpha	ACLF	NA	NA	NA	NA
Stromal cell-derived factor-1 alpha (CXCL12)	ACLF	-0.283211	0.318547	-0.889072	0.399908
Stromal cell-derived factor-1 alpha (CXCL12)	ACLF	NA	NA	NA	NA
Stem cell growth factor beta	ACLF	-0.161387	0.131066	-1.23134	0.235988
Stem cell growth factor beta	ACLF	NA	NA	NA	NA
Stem cell factor	ACLF	-0.525049	0.360329	-1.45714	0.179066
Stem cell factor	ACLF	NA	NA	NA	NA
Interleukin-16	ACLF	0.0296115	0.150026	0.197375	0.847488
Interleukin-16	ACLF	NA	NA	NA	NA
Regulated on Activation, Normal T Cell Expressed and Secreted (CCL5)	ACLF	-0.0781622	0.113148	-0.690798	0.505411
Regulated on Activation, Normal T Cell Expressed and Secreted (CCL5)	ACLF	NA	NA	NA	NA
Platelet derived growth factor BB	ACLF	-0.0218654	0.167978	-0.130169	0.897877
Platelet derived growth factor BB	ACLF	NA	NA	NA	NA
Macrophage inflammatory protein-1β (CCL4)	ACLF	0.0575994	0.0931802	0.618151	0.539174
Macrophage inflammatory protein-1β (CCL4)	ACLF	NA	NA	NA	NA
Macrophage inflammatory protein-1α (CCL3)	ACLF	0.59793	0.177966	3.3598	0.00993477
Macrophage inflammatory protein-1α (CCL3)	ACLF	NA	NA	NA	NA
Monokine induced by interferon-gamma (CXCL9)	ACLF	0.10397	0.146815	0.708172	0.489028
Monokine induced by interferon-gamma (CXCL9)	ACLF	NA	NA	NA	NA
Macrophage colony-stimulating factor	ACLF	0.260642	0.204147	1.27674	0.237506
Macrophage colony-stimulating factor	ACLF	NA	NA	NA	NA
Monocyte specific chemokine 3 (CCL7)	ACLF	-0.547507	0.224147	-2.44262	0.0922842
Monocyte specific chemokine 3 (CCL7)	ACLF	NA	NA	NA	NA
Monocyte chemotactic protein-1 (CCL2)	ACLF	0.277938	0.198543	1.39988	0.179533
Monocyte chemotactic protein-1 (CCL2)	ACLF	NA	NA	NA	NA
Interleukin-12p70	ACLF	0.124784	0.192336	0.64878	0.527776
Interleukin-12p70	ACLF	NA	NA	NA	NA
Interferon gamma-induced protein 10 (CXCL10)	ACLF	0.289816	0.111569	2.59765	0.0233269
Interferon gamma-induced protein 10 (CXCL10)	ACLF	NA	NA	NA	NA
Interleukin-18	ACLF	0.024604	0.111581	0.220504	0.82796
Interleukin-18	ACLF	NA	NA	NA	NA
Interleukin-17	ACLF	0.00412274	0.35648	0.0115651	0.99098
Interleukin-17	ACLF	NA	NA	NA	NA
Interleukin-13	ACLF	0.281907	0.148748	1.89519	0.0805209
Interleukin-13	ACLF	NA	NA	NA	NA
Interleukin-10	ACLF	0.126822	0.2437	0.520401	0.612251
Interleukin-10	ACLF	NA	NA	NA	NA
Interleukin-8 (CXCL8)	ACLF	0.26919	0.238983	1.1264	0.341965
Interleukin-8 (CXCL8)	ACLF	NA	NA	NA	NA
Interleukin-6	ACLF	0.592951	0.427873	1.38581	0.215115
Interleukin-6	ACLF	NA	NA	NA	NA
Interleukin-1 receptor antagonist	ACLF	0.016269	0.27796	0.0585299	0.955227
Interleukin-1 receptor antagonist	ACLF	NA	NA	NA	NA
Interleukin-1-beta	ACLF	0.0461972	0.352058	0.13122	0.900717
Interleukin-1-beta	ACLF	NA	NA	NA	NA
Hepatocyte growth factor	ACLF	-0.426054	0.23842	-1.78699	0.111752
Hepatocyte growth factor	ACLF	NA	NA	NA	NA
Interleukin-9	ACLF	0.250805	0.261902	0.957626	0.370149
Interleukin-9	ACLF	NA	NA	NA	NA
Interleukin-7	ACLF	0.210202	0.267013	0.787235	0.447775
Interleukin-7	ACLF	0.228581	0.198025	1.15431	0.278104
Interleukin-5	ACLF	-0.192189	0.276876	-0.694135	0.51852
Interleukin-5	ACLF	NA	NA	NA	NA
Interleukin-4	ACLF	0.159771	0.261483	0.611019	0.556302
Interleukin-4	ACLF	NA	NA	NA	NA
Interleukin-2 receptor, alpha subunit	ACLF	-0.0255648	0.13548	-0.188698	0.853766
Interleukin-2 receptor, alpha subunit	ACLF	NA	NA	NA	NA
Interleukin-2	ACLF	0.174876	0.138611	1.26163	0.238797
Interleukin-2	ACLF	NA	NA	NA	NA
Interferon-gamma	ACLF	0.586543	0.385675	1.52082	0.156516
Interferon-gamma	ACLF	NA	NA	NA	NA
Growth regulated oncogene-α (CXCL1)	ACLF	-0.0857315	0.109656	-0.781821	0.454395
Growth regulated oncogene-α (CXCL1)	ACLF	NA	NA	NA	NA
Granulocyte colony-stimulating factor	ACLF	0.00579566	0.254691	0.0227556	0.982293
Granulocyte colony-stimulating factor	ACLF	NA	NA	NA	NA
Basic fibroblast growth factor	ACLF	-0.675569	0.363188	-1.86011	0.105194
Basic fibroblast growth factor	ACLF	NA	NA	NA	NA
Eotaxin (CCL11)	ACLF	0.249804	0.229479	1.08857	0.28996
Eotaxin (CCL11)	ACLF	NA	NA	NA	NA
