# Supplementary material for: Systemic inflammatory regulators and risk of acute-on-chronic liver failure: A bidirectional mendelian-randomization study
Source: Front Cell Dev Biol. 2023 Jan 19;11:1125233. doi: 10.3389/fcell.2023.1125233 (PMC9892464; doi:10.3389/fcell.2023.1125233)
Supplement: Supplementary file 2 [file Table3.xlsx]

## Sheet: Sheet1
Exposure	Outcome	SNP	effect_allele.outcome	other_allele.outcome	beta.exposure	beta.outcome	chr.outcome	pos.outcome	pval.outcome	se.outcome	se.exposure	pval.exposure	F statistics
ACLF	Cutaneous T-cell attracting (CCL27)	rs114188639	C	T	1.79178	0.0029	4	10859478	0.9682	0.0727438	0.385785	3.40903e-06	21.5714
ACLF	Cutaneous T-cell attracting (CCL27)	rs114451436	C	T	1.36351	0.2023	2	147555316	0.001357	0.0631468	0.295382	3.91033e-06	21.3083
ACLF	Cutaneous T-cell attracting (CCL27)	rs1332951	C	T	0.457476	-0.0014	1	170208227	0.9481	0.0215077	0.0946877	1.35561e-06	23.3426
ACLF	Cutaneous T-cell attracting (CCL27)	rs138640355	C	T	3.09899	-0.1898	6	38853209	0.04341	0.0939723	0.671815	3.97174e-06	21.2785
ACLF	Cutaneous T-cell attracting (CCL27)	rs2295963	G	A	0.605691	0.0426	9	4664852	0.1913	0.0326001	0.123818	9.99287e-07	23.9296
ACLF	Cutaneous T-cell attracting (CCL27)	rs2367492	C	T	-0.445083	0.0442	7	81013051	0.07033	0.0244229	0.0943704	2.40128e-06	22.2439
ACLF	Cutaneous T-cell attracting (CCL27)	rs28568918	T	C	0.469903	0.0086	8	132394322	0.7317	0.0250828	0.0987852	1.96673e-06	22.6273
ACLF	Cutaneous T-cell attracting (CCL27)	rs2999592	A	T	0.42673	0.0233	1	192045131	0.3267	0.0237565	0.0908148	2.61561e-06	22.0797
ACLF	Cutaneous T-cell attracting (CCL27)	rs4366405	T	C	1.15787	-0.0415	10	130369110	0.5247	0.0652395	0.250385	3.75786e-06	21.3847
ACLF	Cutaneous T-cell attracting (CCL27)	rs62319428	G	A	1.12623	0.0274	4	94699947	0.6531	0.0609621	0.222964	4.39108e-07	25.5144
ACLF	Cutaneous T-cell attracting (CCL27)	rs72685326	C	T	0.657135	-0.0253	14	51359343	0.5423	0.0415204	0.143563	4.70971e-06	20.9519
ACLF	Beta nerve growth factor	rs114188639	C	T	1.79178	-0.0719	4	10859478	0.3714	0.0804382	0.385785	3.40903e-06	21.5714
ACLF	Beta nerve growth factor	rs114451436	C	T	1.36351	0.0928	2	147555316	0.1394	0.0627863	0.295382	3.91033e-06	21.3083
ACLF	Beta nerve growth factor	rs1332951	C	T	0.457476	-0.0134	1	170208227	0.5988	0.0254691	0.0946877	1.35561e-06	23.3426
ACLF	Beta nerve growth factor	rs138640355	C	T	3.09899	-0.117	6	38853209	0.1973	0.0907482	0.671815	3.97174e-06	21.2785
ACLF	Beta nerve growth factor	rs2295963	G	A	0.605691	0.0045	9	4664852	0.8822	0.0303683	0.123818	9.99287e-07	23.9296
ACLF	Beta nerve growth factor	rs2367492	C	T	-0.445083	0.0237	7	81013051	0.3432	0.0250037	0.0943704	2.40128e-06	22.2439
ACLF	Beta nerve growth factor	rs28568918	T	C	0.469903	0.0451	8	132394322	0.07568	0.0253896	0.0987852	1.96673e-06	22.6273
ACLF	Beta nerve growth factor	rs2999592	A	T	0.42673	-0.0113	1	192045131	0.6391	0.024096	0.0908148	2.61561e-06	22.0797
ACLF	Beta nerve growth factor	rs4366405	T	C	1.15787	0.0009	10	130369110	0.9705	0.0243367	0.250385	3.75786e-06	21.3847
ACLF	Beta nerve growth factor	rs62319428	G	A	1.12623	0.0233	4	94699947	0.7281	0.0670206	0.222964	4.39108e-07	25.5144
ACLF	Beta nerve growth factor	rs72685326	C	T	0.657135	0.0084	14	51359343	0.8495	0.0442673	0.143563	4.70971e-06	20.9519
ACLF	Vascular endothelial growth factor	rs114188639	C	T	1.79178	0.0276	4	10859478	0.5968	0.0521731	0.385785	3.40903e-06	21.5714
ACLF	Vascular endothelial growth factor	rs114451436	C	T	1.36351	0	2	147555316	0.9973	NA	0.295382	3.91033e-06	21.3083
ACLF	Vascular endothelial growth factor	rs1332951	C	T	0.457476	-0.016	1	170208227	0.3754	0.0180505	0.0946877	1.35561e-06	23.3426
ACLF	Vascular endothelial growth factor	rs138640355	C	T	3.09899	-0.0184	6	38853209	0.9332	0.21952	0.671815	3.97174e-06	21.2785
ACLF	Vascular endothelial growth factor	rs2295963	G	A	0.605691	-0.0189	9	4664852	0.4071	0.0227983	0.123818	9.99287e-07	23.9296
ACLF	Vascular endothelial growth factor	rs2367492	C	T	-0.445083	-0.0085	7	81013051	0.6427	0.0183218	0.0943704	2.40128e-06	22.2439
ACLF	Vascular endothelial growth factor	rs28568918	T	C	0.469903	-0.0364	8	132394322	0.04055	0.0177726	0.0987852	1.96673e-06	22.6273
ACLF	Vascular endothelial growth factor	rs2999592	A	T	0.42673	-0.0012	1	192045131	0.9489	0.0187242	0.0908148	2.61561e-06	22.0797
ACLF	Vascular endothelial growth factor	rs4366405	T	C	1.15787	-0.0229	10	130369110	0.7133	0.0623252	0.250385	3.75786e-06	21.3847
ACLF	Vascular endothelial growth factor	rs62319428	G	A	1.12623	-0.0448	4	94699947	0.3062	0.043783	0.222964	4.39108e-07	25.5144
ACLF	Vascular endothelial growth factor	rs72685326	C	T	0.657135	0.0219	14	51359343	0.4552	0.0293261	0.143563	4.70971e-06	20.9519
ACLF	Macrophage migration inhibitory factor (glycosylation-inhibiting factor)	rs114188639	C	T	1.79178	0.0522	4	10859478	0.5175	0.0806546	0.385785	3.40903e-06	21.5714
ACLF	Macrophage migration inhibitory factor (glycosylation-inhibiting factor)	rs114451436	C	T	1.36351	0.0083	2	147555316	0.8972	0.0642419	0.295382	3.91033e-06	21.3083
ACLF	Macrophage migration inhibitory factor (glycosylation-inhibiting factor)	rs1332951	C	T	0.457476	-0.0033	1	170208227	0.892	0.0243051	0.0946877	1.35561e-06	23.3426
ACLF	Macrophage migration inhibitory factor (glycosylation-inhibiting factor)	rs2295963	G	A	0.605691	0.0134	9	4664852	0.7231	0.0378191	0.123818	9.99287e-07	23.9296
ACLF	Macrophage migration inhibitory factor (glycosylation-inhibiting factor)	rs2367492	C	T	-0.445083	-0.0026	7	81013051	0.904	0.0215571	0.0943704	2.40128e-06	22.2439
ACLF	Macrophage migration inhibitory factor (glycosylation-inhibiting factor)	rs28568918	T	C	0.469903	-0.048	8	132394322	0.05844	0.0253648	0.0987852	1.96673e-06	22.6273
ACLF	Macrophage migration inhibitory factor (glycosylation-inhibiting factor)	rs2999592	A	T	0.42673	0.0119	1	192045131	0.6376	0.0252623	0.0908148	2.61561e-06	22.0797
ACLF	Macrophage migration inhibitory factor (glycosylation-inhibiting factor)	rs4366405	T	C	1.15787	0.0287	10	130369110	0.6455	0.0623882	0.250385	3.75786e-06	21.3847
ACLF	Macrophage migration inhibitory factor (glycosylation-inhibiting factor)	rs62319428	G	A	1.12623	0.0675	4	94699947	0.2783	0.062261	0.222964	4.39108e-07	25.5144
ACLF	Macrophage migration inhibitory factor (glycosylation-inhibiting factor)	rs72685326	C	T	0.657135	-0.0209	14	51359343	0.6245	0.0426981	0.143563	4.70971e-06	20.9519
ACLF	TNF-related apoptosis inducing ligand	rs114188639	C	T	1.79178	-0.0456	4	10859478	0.3394	0.0477311	0.385785	3.40903e-06	21.5714
ACLF	TNF-related apoptosis inducing ligand	rs114451436	C	T	1.36351	0.0307	2	147555316	0.4718	0.0426654	0.295382	3.91033e-06	21.3083
ACLF	TNF-related apoptosis inducing ligand	rs1332951	C	T	0.457476	-0.0032	1	170208227	0.8422	0.0160739	0.0946877	1.35561e-06	23.3426
ACLF	TNF-related apoptosis inducing ligand	rs138640355	C	T	3.09899	0.0693	6	38853209	0.375	0.0781156	0.671815	3.97174e-06	21.2785
ACLF	TNF-related apoptosis inducing ligand	rs2295963	G	A	0.605691	0.0132	9	4664852	0.568	0.0231174	0.123818	9.99287e-07	23.9296
ACLF	TNF-related apoptosis inducing ligand	rs2367492	C	T	-0.445083	0.0136	7	81013051	0.4271	0.0171249	0.0943704	2.40128e-06	22.2439
ACLF	TNF-related apoptosis inducing ligand	rs28568918	T	C	0.469903	-0.0195	8	132394322	0.2289	0.0162068	0.0987852	1.96673e-06	22.6273
ACLF	TNF-related apoptosis inducing ligand	rs2999592	A	T	0.42673	-0.0052	1	192045131	0.7484	0.016212	0.0908148	2.61561e-06	22.0797
ACLF	TNF-related apoptosis inducing ligand	rs4366405	T	C	1.15787	-0.0736	10	130369110	0.08869	0.0432344	0.250385	3.75786e-06	21.3847
ACLF	TNF-related apoptosis inducing ligand	rs62319428	G	A	1.12623	-0.0066	4	94699947	0.8593	0.0372323	0.222964	4.39108e-07	25.5144
ACLF	TNF-related apoptosis inducing ligand	rs72685326	C	T	0.657135	-0.0272	14	51359343	0.3105	0.0268199	0.143563	4.70971e-06	20.9519
ACLF	Tumor necrosis factor-beta	rs1332951	C	T	0.457476	-0.0134	1	170208227	0.7296	0.0387667	0.0946877	1.35561e-06	23.3426
ACLF	Tumor necrosis factor-beta	rs2295963	G	A	0.605691	-0.046	9	4664852	0.3634	0.0506103	0.123818	9.99287e-07	23.9296
ACLF	Tumor necrosis factor-beta	rs2367492	C	T	-0.445083	-0.0085	7	81013051	0.8192	0.0371871	0.0943704	2.40128e-06	22.2439
ACLF	Tumor necrosis factor-beta	rs28568918	T	C	0.469903	0.0246	8	132394322	0.5211	0.0383386	0.0987852	1.96673e-06	22.6273
ACLF	Tumor necrosis factor-beta	rs2999592	A	T	0.42673	0.0297	1	192045131	0.4079	0.0358871	0.0908148	2.61561e-06	22.0797
ACLF	Tumor necrosis factor-beta	rs72685326	C	T	0.657135	-0.0808	14	51359343	0.207	0.0640326	0.143563	4.70971e-06	20.9519
ACLF	Tumor necrosis factor-alpha	rs114188639	C	T	1.79178	0.0419	4	10859478	0.652	0.0929076	0.385785	3.40903e-06	21.5714
ACLF	Tumor necrosis factor-alpha	rs114451436	C	T	1.36351	0.0342	2	147555316	0.5926	0.0639166	0.295382	3.91033e-06	21.3083
ACLF	Tumor necrosis factor-alpha	rs1332951	C	T	0.457476	-0.0184	1	170208227	0.4693	0.0254278	0.0946877	1.35561e-06	23.3426
ACLF	Tumor necrosis factor-alpha	rs138640355	C	T	3.09899	0.0249	6	38853209	0.7898	0.0934087	0.671815	3.97174e-06	21.2785
ACLF	Tumor necrosis factor-alpha	rs2295963	G	A	0.605691	0.0262	9	4664852	0.4472	0.0344695	0.123818	9.99287e-07	23.9296
ACLF	Tumor necrosis factor-alpha	rs2367492	C	T	-0.445083	-0.0056	7	81013051	0.815	0.0239336	0.0943704	2.40128e-06	22.2439
ACLF	Tumor necrosis factor-alpha	rs28568918	T	C	0.469903	0.0105	8	132394322	0.6842	0.0258151	0.0987852	1.96673e-06	22.6273
ACLF	Tumor necrosis factor-alpha	rs2999592	A	T	0.42673	-0.0194	1	192045131	0.4273	0.0244388	0.0908148	2.61561e-06	22.0797
ACLF	Tumor necrosis factor-alpha	rs4366405	T	C	1.15787	-0.0387	10	130369110	0.6747	0.0922073	0.250385	3.75786e-06	21.3847
ACLF	Tumor necrosis factor-alpha	rs62319428	G	A	1.12623	0.0093	4	94699947	0.8811	0.0621762	0.222964	4.39108e-07	25.5144
ACLF	Tumor necrosis factor-alpha	rs72685326	C	T	0.657135	0.0137	14	51359343	0.7514	0.0432458	0.143563	4.70971e-06	20.9519
ACLF	Stromal cell-derived factor-1 alpha (CXCL12)	rs114188639	C	T	1.79178	0.0522	4	10859478	0.5391	0.0849921	0.385785	3.40903e-06	21.5714
ACLF	Stromal cell-derived factor-1 alpha (CXCL12)	rs114451436	C	T	1.36351	0.0718	2	147555316	0.2198	0.0585138	0.295382	3.91033e-06	21.3083
ACLF	Stromal cell-derived factor-1 alpha (CXCL12)	rs1332951	C	T	0.457476	-0.0125	1	170208227	0.6274	0.0257525	0.0946877	1.35561e-06	23.3426
ACLF	Stromal cell-derived factor-1 alpha (CXCL12)	rs138640355	C	T	3.09899	0.0234	6	38853209	0.7221	0.0657944	0.671815	3.97174e-06	21.2785
ACLF	Stromal cell-derived factor-1 alpha (CXCL12)	rs2295963	G	A	0.605691	-0.023	9	4664852	0.08794	0.0134789	0.123818	9.99287e-07	23.9296
ACLF	Stromal cell-derived factor-1 alpha (CXCL12)	rs2367492	C	T	-0.445083	0.0003	7	81013051	0.8421	0.00150596	0.0943704	2.40128e-06	22.2439
ACLF	Stromal cell-derived factor-1 alpha (CXCL12)	rs28568918	T	C	0.469903	-0.0095	8	132394322	0.5665	0.0165732	0.0987852	1.96673e-06	22.6273
ACLF	Stromal cell-derived factor-1 alpha (CXCL12)	rs2999592	A	T	0.42673	0.0052	1	192045131	0.1949	0.00401167	0.0908148	2.61561e-06	22.0797
ACLF	Stromal cell-derived factor-1 alpha (CXCL12)	rs4366405	T	C	1.15787	-0.0295	10	130369110	0.9485	0.456723	0.250385	3.75786e-06	21.3847
ACLF	Stromal cell-derived factor-1 alpha (CXCL12)	rs62319428	G	A	1.12623	-0.012	4	94699947	0.8325	0.0567386	0.222964	4.39108e-07	25.5144
ACLF	Stromal cell-derived factor-1 alpha (CXCL12)	rs72685326	C	T	0.657135	0.0049	14	51359343	0.692	0.0123693	0.143563	4.70971e-06	20.9519
ACLF	Stem cell growth factor beta	rs114188639	C	T	1.79178	-0.0721	4	10859478	0.3526	0.0775637	0.385785	3.40903e-06	21.5714
ACLF	Stem cell growth factor beta	rs114451436	C	T	1.36351	0.0922	2	147555316	0.1369	0.0619859	0.295382	3.91033e-06	21.3083
ACLF	Stem cell growth factor beta	rs1332951	C	T	0.457476	0.0058	1	170208227	0.8148	0.0247611	0.0946877	1.35561e-06	23.3426
ACLF	Stem cell growth factor beta	rs138640355	C	T	3.09899	-0.0266	6	38853209	0.7359	0.0788644	0.671815	3.97174e-06	21.2785
ACLF	Stem cell growth factor beta	rs2295963	G	A	0.605691	0.0091	9	4664852	0.8061	0.0370732	0.123818	9.99287e-07	23.9296
ACLF	Stem cell growth factor beta	rs2367492	C	T	-0.445083	-0.0066	7	81013051	0.7865	0.024367	0.0943704	2.40128e-06	22.2439
ACLF	Stem cell growth factor beta	rs28568918	T	C	0.469903	-0.0034	8	132394322	0.896	0.0260106	0.0987852	1.96673e-06	22.6273
ACLF	Stem cell growth factor beta	rs2999592	A	T	0.42673	-0.0342	1	192045131	0.1456	0.0235011	0.0908148	2.61561e-06	22.0797
ACLF	Stem cell growth factor beta	rs4366405	T	C	1.15787	-0.1165	10	130369110	0.07568	0.065585	0.250385	3.75786e-06	21.3847
ACLF	Stem cell growth factor beta	rs62319428	G	A	1.12623	-0.0224	4	94699947	0.6896	0.0560844	0.222964	4.39108e-07	25.5144
ACLF	Stem cell growth factor beta	rs72685326	C	T	0.657135	0.0014	14	51359343	0.9596	0.0276376	0.143563	4.70971e-06	20.9519
ACLF	Stem cell factor	rs114188639	C	T	1.79178	0.0693	4	10859478	0.1992	0.0539789	0.385785	3.40903e-06	21.5714
ACLF	Stem cell factor	rs114451436	C	T	1.36351	-0.0296	2	147555316	0.4771	0.041633	0.295382	3.91033e-06	21.3083
ACLF	Stem cell factor	rs1332951	C	T	0.457476	-0.009	1	170208227	0.5817	0.0163368	0.0946877	1.35561e-06	23.3426
ACLF	Stem cell factor	rs138640355	C	T	3.09899	0.0603	6	38853209	0.4927	0.0878982	0.671815	3.97174e-06	21.2785
ACLF	Stem cell factor	rs2295963	G	A	0.605691	0.036	9	4664852	0.1073	0.022354	0.123818	9.99287e-07	23.9296
ACLF	Stem cell factor	rs2367492	C	T	-0.445083	0.0126	7	81013051	0.4589	0.0170119	0.0943704	2.40128e-06	22.2439
ACLF	Stem cell factor	rs28568918	T	C	0.469903	-0.0136	8	132394322	0.4032	0.0162695	0.0987852	1.96673e-06	22.6273
ACLF	Stem cell factor	rs2999592	A	T	0.42673	0.0129	1	192045131	0.4145	0.0158088	0.0908148	2.61561e-06	22.0797
ACLF	Stem cell factor	rs4366405	T	C	1.15787	-0.0702	10	130369110	0.1231	0.0455285	0.250385	3.75786e-06	21.3847
ACLF	Stem cell factor	rs62319428	G	A	1.12623	0.0669	4	94699947	0.08638	0.0390131	0.222964	4.39108e-07	25.5144
ACLF	Stem cell factor	rs72685326	C	T	0.657135	-0.0141	14	51359343	0.5979	0.0267338	0.143563	4.70971e-06	20.9519
ACLF	Interleukin-16	rs114188639	C	T	1.79178	0.2101	4	10859478	0.01905	0.089612	0.385785	3.40903e-06	21.5714
ACLF	Interleukin-16	rs114451436	C	T	1.36351	0.0209	2	147555316	0.7401	0.0630048	0.295382	3.91033e-06	21.3083
ACLF	Interleukin-16	rs1332951	C	T	0.457476	-0.0532	1	170208227	0.03467	0.0251871	0.0946877	1.35561e-06	23.3426
ACLF	Interleukin-16	rs138640355	C	T	3.09899	-0.0328	6	38853209	0.6313	0.0683479	0.671815	3.97174e-06	21.2785
ACLF	Interleukin-16	rs2295963	G	A	0.605691	0.0626	9	4664852	0.06513	0.0339412	0.123818	9.99287e-07	23.9296
ACLF	Interleukin-16	rs2367492	C	T	-0.445083	0.0096	7	81013051	0.7105	0.0258631	0.0943704	2.40128e-06	22.2439
ACLF	Interleukin-16	rs28568918	T	C	0.469903	-0.0272	8	132394322	0.2854	0.0254618	0.0987852	1.96673e-06	22.6273
ACLF	Interleukin-16	rs2999592	A	T	0.42673	-0.0417	1	192045131	0.08316	0.0240673	0.0908148	2.61561e-06	22.0797
ACLF	Interleukin-16	rs4366405	T	C	1.15787	-0.0388	10	130369110	0.5883	0.0716791	0.250385	3.75786e-06	21.3847
ACLF	Interleukin-16	rs62319428	G	A	1.12623	-0.0219	4	94699947	0.7282	0.0630178	0.222964	4.39108e-07	25.5144
ACLF	Interleukin-16	rs72685326	C	T	0.657135	-0.0593	14	51359343	0.1589	0.0420931	0.143563	4.70971e-06	20.9519
ACLF	Regulated on Activation, Normal T Cell Expressed and Secreted (CCL5)	rs114188639	C	T	1.79178	0.0963	4	10859478	0.2431	0.0825	0.385785	3.40903e-06	21.5714
ACLF	Regulated on Activation, Normal T Cell Expressed and Secreted (CCL6)	rs114451436	C	T	1.36351	-0.0625	2	147555316	0.3416	0.0657197	0.295382	3.91033e-06	21.3083
ACLF	Regulated on Activation, Normal T Cell Expressed and Secreted (CCL7)	rs1332951	C	T	0.457476	0.0361	1	170208227	0.1548	0.0253729	0.0946877	1.35561e-06	23.3426
ACLF	Regulated on Activation, Normal T Cell Expressed and Secreted (CCL8)	rs138640355	C	T	3.09899	-0.1651	6	38853209	0.06879	0.0907244	0.671815	3.97174e-06	21.2785
ACLF	Regulated on Activation, Normal T Cell Expressed and Secreted (CCL9)	rs2295963	G	A	0.605691	-0.0116	9	4664852	0.7014	0.0302531	0.123818	9.99287e-07	23.9296
ACLF	Regulated on Activation, Normal T Cell Expressed and Secreted (CCL10)	rs2367492	C	T	-0.445083	-0.0158	7	81013051	0.5294	0.0251223	0.0943704	2.40128e-06	22.2439
ACLF	Regulated on Activation, Normal T Cell Expressed and Secreted (CCL11)	rs28568918	T	C	0.469903	0.015	8	132394322	0.5763	0.0268434	0.0987852	1.96673e-06	22.6273
ACLF	Regulated on Activation, Normal T Cell Expressed and Secreted (CCL12)	rs2999592	A	T	0.42673	-0.0546	1	192045131	0.02671	0.024642	0.0908148	2.61561e-06	22.0797
ACLF	Regulated on Activation, Normal T Cell Expressed and Secreted (CCL13)	rs4366405	T	C	1.15787	-0.0418	10	130369110	0.457	0.0561982	0.250385	3.75786e-06	21.3847
ACLF	Regulated on Activation, Normal T Cell Expressed and Secreted (CCL14)	rs62319428	G	A	1.12623	-0.0227	4	94699947	0.7282	0.0653198	0.222964	4.39108e-07	25.5144
ACLF	Regulated on Activation, Normal T Cell Expressed and Secreted (CCL15)	rs72685326	C	T	0.657135	0.0656	14	51359343	0.13	0.043326	0.143563	4.70971e-06	20.9519
ACLF	Platelet derived growth factor BB	rs114188639	C	T	1.79178	-0.0478	4	10859478	0.3586	0.0520677	0.385785	3.40903e-06	21.5714
ACLF	Platelet derived growth factor BB	rs114451436	C	T	1.36351	-0.0083	2	147555316	0.834	0.0396041	0.295382	3.91033e-06	21.3083
ACLF	Platelet derived growth factor BB	rs1332951	C	T	0.457476	0.0068	1	170208227	0.6797	0.01647	0.0946877	1.35561e-06	23.3426
ACLF	Platelet derived growth factor BB	rs138640355	C	T	3.09899	-0.0322	6	38853209	0.7131	0.0875724	0.671815	3.97174e-06	21.2785
ACLF	Platelet derived growth factor BB	rs2295963	G	A	0.605691	-0.0444	9	4664852	0.03759	0.0213534	0.123818	9.99287e-07	23.9296
ACLF	Platelet derived growth factor BB	rs2367492	C	T	-0.445083	-0.0156	7	81013051	0.3325	0.0160976	0.0943704	2.40128e-06	22.2439
ACLF	Platelet derived growth factor BB	rs28568918	T	C	0.469903	-0.0039	8	132394322	0.8186	0.0170049	0.0987852	1.96673e-06	22.6273
ACLF	Platelet derived growth factor BB	rs2999592	A	T	0.42673	-0.0071	1	192045131	0.6628	0.0162825	0.0908148	2.61561e-06	22.0797
ACLF	Platelet derived growth factor BB	rs4366405	T	C	1.15787	-0.0103	10	130369110	0.847	0.0533824	0.250385	3.75786e-06	21.3847
ACLF	Platelet derived growth factor BB	rs62319428	G	A	1.12623	-0.0951	4	94699947	0.01743	0.0399998	0.222964	4.39108e-07	25.5144
ACLF	Platelet derived growth factor BB	rs72685326	C	T	0.657135	0.0227	14	51359343	0.3891	0.026357	0.143563	4.70971e-06	20.9519
ACLF	Macrophage inflammatory protein-1β (CCL4)	rs114188639	C	T	1.79178	0.0478	4	10859478	0.3257	0.048636	0.385785	3.40903e-06	21.5714
ACLF	Macrophage inflammatory protein-1β (CCL4)	rs114451436	C	T	1.36351	0.048	2	147555316	0.2472	0.0414803	0.295382	3.91033e-06	21.3083
ACLF	Macrophage inflammatory protein-1β (CCL4)	rs1332951	C	T	0.457476	-0.014	1	170208227	0.3975	0.0165466	0.0946877	1.35561e-06	23.3426
ACLF	Macrophage inflammatory protein-1β (CCL4)	rs138640355	C	T	3.09899	-0.1468	6	38853209	0.1092	0.0916469	0.671815	3.97174e-06	21.2785
ACLF	Macrophage inflammatory protein-1β (CCL4)	rs2295963	G	A	0.605691	-0.0019	9	4664852	0.8626	0.0109785	0.123818	9.99287e-07	23.9296
ACLF	Macrophage inflammatory protein-1β (CCL4)	rs2367492	C	T	-0.445083	0.0059	7	81013051	0.7385	0.0176731	0.0943704	2.40128e-06	22.2439
ACLF	Macrophage inflammatory protein-1β (CCL4)	rs28568918	T	C	0.469903	-0.0111	8	132394322	0.4967	0.0163309	0.0987852	1.96673e-06	22.6273
ACLF	Macrophage inflammatory protein-1β (CCL4)	rs2999592	A	T	0.42673	0.0074	1	192045131	0.6411	0.0158743	0.0908148	2.61561e-06	22.0797
ACLF	Macrophage inflammatory protein-1β (CCL4)	rs4366405	T	C	1.15787	-0.0664	10	130369110	0.1446	0.0455146	0.250385	3.75786e-06	21.3847
ACLF	Macrophage inflammatory protein-1β (CCL4)	rs62319428	G	A	1.12623	-0.0481	4	94699947	0.2124	0.0385728	0.222964	4.39108e-07	25.5144
ACLF	Macrophage inflammatory protein-1β (CCL4)	rs72685326	C	T	0.657135	-0.0108	14	51359343	0.6697	0.0253188	0.143563	4.70971e-06	20.9519
ACLF	Macrophage inflammatory protein-1α (CCL3)	rs114188639	C	T	1.79178	0.0426	4	10859478	0.6498	0.0938243	0.385785	3.40903e-06	21.5714
ACLF	Macrophage inflammatory protein-1α (CCL3)	rs114451436	C	T	1.36351	0.0776	2	147555316	0.2261	0.0641075	0.295382	3.91033e-06	21.3083
ACLF	Macrophage inflammatory protein-1α (CCL3)	rs1332951	C	T	0.457476	0.0035	1	170208227	0.892	0.0257781	0.0946877	1.35561e-06	23.3426
ACLF	Macrophage inflammatory protein-1α (CCL3)	rs138640355	C	T	3.09899	-0.0516	6	38853209	0.6687	0.12058	0.671815	3.97174e-06	21.2785
ACLF	Macrophage inflammatory protein-1α (CCL3)	rs2295963	G	A	0.605691	-0.018	9	4664852	0.5439	0.0296577	0.123818	9.99287e-07	23.9296
ACLF	Macrophage inflammatory protein-1α (CCL3)	rs2367492	C	T	-0.445083	0.0171	7	81013051	0.4847	0.0244718	0.0943704	2.40128e-06	22.2439
ACLF	Macrophage inflammatory protein-1α (CCL3)	rs28568918	T	C	0.469903	0.014	8	132394322	0.5836	0.0255412	0.0987852	1.96673e-06	22.6273
ACLF	Macrophage inflammatory protein-1α (CCL3)	rs2999592	A	T	0.42673	0.0139	1	192045131	0.5632	0.0240445	0.0908148	2.61561e-06	22.0797
ACLF	Macrophage inflammatory protein-1α (CCL3)	rs4366405	T	C	1.15787	-0.0913	10	130369110	0.2369	0.0771916	0.250385	3.75786e-06	21.3847
ACLF	Macrophage inflammatory protein-1α (CCL3)	rs62319428	G	A	1.12623	0.0144	4	94699947	0.8194	0.0630703	0.222964	4.39108e-07	25.5144
ACLF	Macrophage inflammatory protein-1α (CCL3)	rs72685326	C	T	0.657135	0.0065	14	51359343	0.8874	0.0459056	0.143563	4.70971e-06	20.9519
ACLF	Monokine induced by interferon-gamma (CXCL9)	rs114188639	C	T	1.79178	-0.0622	4	10859478	0.4387	0.0803213	0.385785	3.40903e-06	21.5714
ACLF	Monokine induced by interferon-gamma (CXCL9)	rs114451436	C	T	1.36351	0.1054	2	147555316	0.08959	0.062089	0.295382	3.91033e-06	21.3083
ACLF	Monokine induced by interferon-gamma (CXCL9)	rs1332951	C	T	0.457476	-0.0001	1	170208227	0.9951	0.0162833	0.0946877	1.35561e-06	23.3426
ACLF	Monokine induced by interferon-gamma (CXCL9)	rs138640355	C	T	3.09899	-0.154	6	38853209	0.07779	0.0873186	0.671815	3.97174e-06	21.2785
ACLF	Monokine induced by interferon-gamma (CXCL9)	rs2295963	G	A	0.605691	0.0158	9	4664852	0.6626	0.0362114	0.123818	9.99287e-07	23.9296
ACLF	Monokine induced by interferon-gamma (CXCL9)	rs2367492	C	T	-0.445083	0.0319	7	81013051	0.1861	0.0241264	0.0943704	2.40128e-06	22.2439
ACLF	Monokine induced by interferon-gamma (CXCL9)	rs28568918	T	C	0.469903	0.001	8	132394322	0.9621	0.0210444	0.0987852	1.96673e-06	22.6273
ACLF	Monokine induced by interferon-gamma (CXCL9)	rs2999592	A	T	0.42673	-0.0034	1	192045131	0.8794	0.0224082	0.0908148	2.61561e-06	22.0797
ACLF	Monokine induced by interferon-gamma (CXCL9)	rs4366405	T	C	1.15787	0.003	10	130369110	0.9505	0.0483256	0.250385	3.75786e-06	21.3847
ACLF	Monokine induced by interferon-gamma (CXCL9)	rs62319428	G	A	1.12623	0.0507	4	94699947	0.4055	0.0609493	0.222964	4.39108e-07	25.5144
ACLF	Monokine induced by interferon-gamma (CXCL9)	rs72685326	C	T	0.657135	0.0055	14	51359343	0.9013	0.0443479	0.143563	4.70971e-06	20.9519
ACLF	Macrophage colony-stimulating factor	rs114188639	C	T	1.79178	0.2129	4	10859478	0.04786	0.107601	0.385785	3.40903e-06	21.5714
ACLF	Macrophage colony-stimulating factor	rs114451436	C	T	1.36351	0.0696	2	147555316	0.3613	0.0762413	0.295382	3.91033e-06	21.3083
ACLF	Macrophage colony-stimulating factor	rs1332951	C	T	0.457476	0.0184	1	170208227	0.5325	0.029478	0.0946877	1.35561e-06	23.3426
ACLF	Macrophage colony-stimulating factor	rs138640355	C	T	3.09899	-0.0905	6	38853209	0.4776	0.127435	0.671815	3.97174e-06	21.2785
ACLF	Macrophage colony-stimulating factor	rs2295963	G	A	0.605691	0.1048	9	4664852	0.00728	0.0390497	0.123818	9.99287e-07	23.9296
ACLF	Macrophage colony-stimulating factor	rs2367492	C	T	-0.445083	0.0276	7	81013051	0.335	0.028628	0.0943704	2.40128e-06	22.2439
ACLF	Macrophage colony-stimulating factor	rs28568918	T	C	0.469903	-0.0158	8	132394322	0.6051	0.0305562	0.0987852	1.96673e-06	22.6273
ACLF	Macrophage colony-stimulating factor	rs2999592	A	T	0.42673	-0.0124	1	192045131	0.6644	0.0285815	0.0908148	2.61561e-06	22.0797
ACLF	Macrophage colony-stimulating factor	rs4366405	T	C	1.15787	-0.0893	10	130369110	0.3323	0.0921101	0.250385	3.75786e-06	21.3847
ACLF	Macrophage colony-stimulating factor	rs62319428	G	A	1.12623	0.0544	4	94699947	0.4715	0.0755513	0.222964	4.39108e-07	25.5144
ACLF	Macrophage colony-stimulating factor	rs72685326	C	T	0.657135	0.0403	14	51359343	0.4209	0.0500708	0.143563	4.70971e-06	20.9519
ACLF	Monocyte specific chemokine 3 (CCL7)	rs114188639	C	T	1.79178	-0.0591	4	10859478	0.6866	0.146478	0.385785	3.40903e-06	21.5714
ACLF	Monocyte specific chemokine 3 (CCL7)	rs114451436	C	T	1.36351	0.0076	2	147555316	0.929	0.0852945	0.295382	3.91033e-06	21.3083
ACLF	Monocyte specific chemokine 3 (CCL7)	rs1332951	C	T	0.457476	-0.0544	1	170208227	0.2256	0.044893	0.0946877	1.35561e-06	23.3426
ACLF	Monocyte specific chemokine 3 (CCL7)	rs2295963	G	A	0.605691	-0.0144	9	4664852	0.8019	0.0573959	0.123818	9.99287e-07	23.9296
ACLF	Monocyte specific chemokine 3 (CCL7)	rs2367492	C	T	-0.445083	0.011	7	81013051	0.8058	0.0447431	0.0943704	2.40128e-06	22.2439
ACLF	Monocyte specific chemokine 3 (CCL7)	rs28568918	T	C	0.469903	0.0108	8	132394322	0.8021	0.0430914	0.0987852	1.96673e-06	22.6273
ACLF	Monocyte specific chemokine 3 (CCL7)	rs2999592	A	T	0.42673	0.0241	1	192045131	0.5749	0.0429705	0.0908148	2.61561e-06	22.0797
ACLF	Monocyte specific chemokine 3 (CCL7)	rs4366405	T	C	1.15787	0.0729	10	130369110	0.582	0.132433	0.250385	3.75786e-06	21.3847
ACLF	Monocyte specific chemokine 3 (CCL7)	rs62319428	G	A	1.12623	-0.0028	4	94699947	0.9776	0.0997225	0.222964	4.39108e-07	25.5144
ACLF	Monocyte specific chemokine 3 (CCL7)	rs72685326	C	T	0.657135	-0.0027	14	51359343	0.9311	0.031228	0.143563	4.70971e-06	20.9519
ACLF	Monocyte chemotactic protein-1 (CCL2)	rs114188639	C	T	1.79178	0.0438	4	10859478	0.4958	0.0643065	0.385785	3.40903e-06	21.5714
ACLF	Monocyte chemotactic protein-1 (CCL2)	rs114451436	C	T	1.36351	0.0536	2	147555316	0.1978	0.0416199	0.295382	3.91033e-06	21.3083
ACLF	Monocyte chemotactic protein-1 (CCL2)	rs1332951	C	T	0.457476	-0.0107	1	170208227	0.5174	0.0165287	0.0946877	1.35561e-06	23.3426
ACLF	Monocyte chemotactic protein-1 (CCL2)	rs138640355	C	T	3.09899	0.0952	6	38853209	0.3183	0.0953949	0.671815	3.97174e-06	21.2785
ACLF	Monocyte chemotactic protein-1 (CCL2)	rs2295963	G	A	0.605691	0.0308	9	4664852	0.158	0.0218157	0.123818	9.99287e-07	23.9296
ACLF	Monocyte chemotactic protein-1 (CCL2)	rs2367492	C	T	-0.445083	0.0027	7	81013051	0.8567	0.0149521	0.0943704	2.40128e-06	22.2439
ACLF	Monocyte chemotactic protein-1 (CCL2)	rs28568918	T	C	0.469903	0.0043	8	132394322	0.7906	0.0161939	0.0987852	1.96673e-06	22.6273
ACLF	Monocyte chemotactic protein-1 (CCL2)	rs2999592	A	T	0.42673	-0.0062	1	192045131	0.7001	0.0160961	0.0908148	2.61561e-06	22.0797
ACLF	Monocyte chemotactic protein-1 (CCL2)	rs4366405	T	C	1.15787	-0.0423	10	130369110	0.3731	0.0474917	0.250385	3.75786e-06	21.3847
ACLF	Monocyte chemotactic protein-1 (CCL2)	rs62319428	G	A	1.12623	-0.0018	4	94699947	0.9915	0.168961	0.222964	4.39108e-07	25.5144
ACLF	Monocyte chemotactic protein-1 (CCL2)	rs72685326	C	T	0.657135	-0.0108	14	51359343	0.6959	0.0276313	0.143563	4.70971e-06	20.9519
ACLF	Interleukin-12p70	rs114188639	C	T	1.79178	0.0254	4	10859478	0.6118	0.0500487	0.385785	3.40903e-06	21.5714
ACLF	Interleukin-12p70	rs114451436	C	T	1.36351	-0.0292	2	147555316	0.4871	0.0420187	0.295382	3.91033e-06	21.3083
ACLF	Interleukin-12p70	rs1332951	C	T	0.457476	-0.0154	1	170208227	0.3494	0.0164573	0.0946877	1.35561e-06	23.3426
ACLF	Interleukin-12p70	rs138640355	C	T	3.09899	-0.0213	6	38853209	0.8689	0.129047	0.671815	3.97174e-06	21.2785
ACLF	Interleukin-12p70	rs2295963	G	A	0.605691	-0.0269	9	4664852	0.1934	0.020683	0.123818	9.99287e-07	23.9296
ACLF	Interleukin-12p70	rs2367492	C	T	-0.445083	-0.0069	7	81013051	0.685	0.0170097	0.0943704	2.40128e-06	22.2439
ACLF	Interleukin-12p70	rs28568918	T	C	0.469903	-0.0102	8	132394322	0.5359	0.0164775	0.0987852	1.96673e-06	22.6273
ACLF	Interleukin-12p70	rs2999592	A	T	0.42673	0.0037	1	192045131	0.8106	0.015439	0.0908148	2.61561e-06	22.0797
ACLF	Interleukin-12p70	rs4366405	T	C	1.15787	-0.0262	10	130369110	0.6521	0.0581129	0.250385	3.75786e-06	21.3847
ACLF	Interleukin-12p70	rs62319428	G	A	1.12623	-0.0425	4	94699947	0.2909	0.0402405	0.222964	4.39108e-07	25.5144
ACLF	Interleukin-12p70	rs72685326	C	T	0.657135	-0.002	14	51359343	0.9393	0.0262641	0.143563	4.70971e-06	20.9519
ACLF	Interferon gamma-induced protein 10 (CXCL10)	rs114188639	C	T	1.79178	-0.0122	4	10859478	0.8497	0.0643795	0.385785	3.40903e-06	21.5714
ACLF	Interferon gamma-induced protein 10 (CXCL10)	rs114451436	C	T	1.36351	0.1202	2	147555316	0.05278	0.0620638	0.295382	3.91033e-06	21.3083
ACLF	Interferon gamma-induced protein 10 (CXCL10)	rs1332951	C	T	0.457476	-0.0242	1	170208227	0.3283	0.0247559	0.0946877	1.35561e-06	23.3426
ACLF	Interferon gamma-induced protein 10 (CXCL10)	rs138640355	C	T	3.09899	0.0475	6	38853209	0.6543	0.106075	0.671815	3.97174e-06	21.2785
ACLF	Interferon gamma-induced protein 10 (CXCL10)	rs2295963	G	A	0.605691	0.0504	9	4664852	0.1175	0.0321972	0.123818	9.99287e-07	23.9296
ACLF	Interferon gamma-induced protein 10 (CXCL10)	rs2367492	C	T	-0.445083	-0.0156	7	81013051	0.5137	0.0238865	0.0943704	2.40128e-06	22.2439
ACLF	Interferon gamma-induced protein 10 (CXCL10)	rs28568918	T	C	0.469903	-0.0163	8	132394322	0.5134	0.0249406	0.0987852	1.96673e-06	22.6273
ACLF	Interferon gamma-induced protein 10 (CXCL10)	rs2999592	A	T	0.42673	-0.007	1	192045131	0.7607	0.0229838	0.0908148	2.61561e-06	22.0797
ACLF	Interferon gamma-induced protein 10 (CXCL10)	rs4366405	T	C	1.15787	-0.0451	10	130369110	0.4469	0.0592958	0.250385	3.75786e-06	21.3847
ACLF	Interferon gamma-induced protein 10 (CXCL10)	rs62319428	G	A	1.12623	0.0187	4	94699947	0.7291	0.0539958	0.222964	4.39108e-07	25.5144
ACLF	Interferon gamma-induced protein 10 (CXCL10)	rs72685326	C	T	0.657135	0.0079	14	51359343	0.8622	0.0455136	0.143563	4.70971e-06	20.9519
ACLF	Interleukin-18	rs114188639	C	T	1.79178	0.1331	4	10859478	0.1298	0.0878611	0.385785	3.40903e-06	21.5714
ACLF	Interleukin-18	rs114451436	C	T	1.36351	0.1158	2	147555316	0.06262	0.0621952	0.295382	3.91033e-06	21.3083
ACLF	Interleukin-18	rs1332951	C	T	0.457476	-0.0173	1	170208227	0.4863	0.024849	0.0946877	1.35561e-06	23.3426
ACLF	Interleukin-18	rs138640355	C	T	3.09899	-0.0132	6	38853209	0.8803	0.0876558	0.671815	3.97174e-06	21.2785
ACLF	Interleukin-18	rs2295963	G	A	0.605691	0.0796	9	4664852	0.0122	0.0317599	0.123818	9.99287e-07	23.9296
ACLF	Interleukin-18	rs2367492	C	T	-0.445083	0.0319	7	81013051	0.1933	0.0245219	0.0943704	2.40128e-06	22.2439
ACLF	Interleukin-18	rs28568918	T	C	0.469903	0.0063	8	132394322	0.8031	0.025267	0.0987852	1.96673e-06	22.6273
ACLF	Interleukin-18	rs2999592	A	T	0.42673	0.0037	1	192045131	0.8761	0.0237309	0.0908148	2.61561e-06	22.0797
ACLF	Interleukin-18	rs4366405	T	C	1.15787	-0.1397	10	130369110	0.04683	0.0702775	0.250385	3.75786e-06	21.3847
ACLF	Interleukin-18	rs62319428	G	A	1.12623	-0.0645	4	94699947	0.2969	0.0618347	0.222964	4.39108e-07	25.5144
ACLF	Interleukin-18	rs72685326	C	T	0.657135	0.0126	14	51359343	0.7705	0.043192	0.143563	4.70971e-06	20.9519
ACLF	Interleukin-17	rs114188639	C	T	1.79178	0.0016	4	10859478	0.9895	0.121579	0.385785	3.40903e-06	21.5714
ACLF	Interleukin-17	rs114451436	C	T	1.36351	0.0075	2	147555316	0.8659	0.0444132	0.295382	3.91033e-06	21.3083
ACLF	Interleukin-17	rs1332951	C	T	0.457476	-0.0139	1	170208227	0.4166	0.0171112	0.0946877	1.35561e-06	23.3426
ACLF	Interleukin-17	rs138640355	C	T	3.09899	-0.1095	6	38853209	0.2643	0.0980932	0.671815	3.97174e-06	21.2785
ACLF	Interleukin-17	rs2295963	G	A	0.605691	-0.0334	9	4664852	0.1204	0.0215054	0.123818	9.99287e-07	23.9296
ACLF	Interleukin-17	rs2367492	C	T	-0.445083	0.0111	7	81013051	0.515	0.0170488	0.0943704	2.40128e-06	22.2439
ACLF	Interleukin-17	rs28568918	T	C	0.469903	-0.0194	8	132394322	0.2525	0.0169536	0.0987852	1.96673e-06	22.6273
ACLF	Interleukin-17	rs2999592	A	T	0.42673	0	1	192045131	0.998	NA	0.0908148	2.61561e-06	22.0797
ACLF	Interleukin-17	rs4366405	T	C	1.15787	-0.0153	10	130369110	0.7998	0.0603298	0.250385	3.75786e-06	21.3847
ACLF	Interleukin-17	rs62319428	G	A	1.12623	-0.0129	4	94699947	0.7718	0.0444795	0.222964	4.39108e-07	25.5144
ACLF	Interleukin-17	rs72685326	C	T	0.657135	0.0108	14	51359343	0.7092	0.0289598	0.143563	4.70971e-06	20.9519
ACLF	Interleukin-13	rs114188639	C	T	1.79178	0.0336	4	10859478	0.6966	0.0861728	0.385785	3.40903e-06	21.5714
ACLF	Interleukin-13	rs114451436	C	T	1.36351	-0.0597	2	147555316	0.3527	0.0642374	0.295382	3.91033e-06	21.3083
ACLF	Interleukin-13	rs1332951	C	T	0.457476	-0.0414	1	170208227	0.0984	0.0250505	0.0946877	1.35561e-06	23.3426
ACLF	Interleukin-13	rs138640355	C	T	3.09899	-0.0743	6	38853209	0.4947	0.108808	0.671815	3.97174e-06	21.2785
ACLF	Interleukin-13	rs2295963	G	A	0.605691	0.0043	9	4664852	0.9354	0.0530519	0.123818	9.99287e-07	23.9296
ACLF	Interleukin-13	rs2367492	C	T	-0.445083	-0.0233	7	81013051	0.3442	0.0246326	0.0943704	2.40128e-06	22.2439
ACLF	Interleukin-13	rs28568918	T	C	0.469903	-0.0091	8	132394322	0.7198	0.0253675	0.0987852	1.96673e-06	22.6273
ACLF	Interleukin-13	rs2999592	A	T	0.42673	0.0076	1	192045131	0.753	0.0241511	0.0908148	2.61561e-06	22.0797
ACLF	Interleukin-13	rs4366405	T	C	1.15787	-0.0789	10	130369110	0.3476	0.0840028	0.250385	3.75786e-06	21.3847
ACLF	Interleukin-13	rs62319428	G	A	1.12623	0.0223	4	94699947	0.7228	0.0628666	0.222964	4.39108e-07	25.5144
ACLF	Interleukin-13	rs72685326	C	T	0.657135	0.0235	14	51359343	0.582	0.0426911	0.143563	4.70971e-06	20.9519
ACLF	Interleukin-10	rs114188639	C	T	1.79178	0.0429	4	10859478	0.4346	0.0549054	0.385785	3.40903e-06	21.5714
ACLF	Interleukin-10	rs114451436	C	T	1.36351	-0.0419	2	147555316	0.3376	0.0436951	0.295382	3.91033e-06	21.3083
ACLF	Interleukin-10	rs1332951	C	T	0.457476	-0.0273	1	170208227	0.111	0.0171298	0.0946877	1.35561e-06	23.3426
ACLF	Interleukin-10	rs138640355	C	T	3.09899	-0.014	6	38853209	0.9495	0.221048	0.671815	3.97174e-06	21.2785
ACLF	Interleukin-10	rs2295963	G	A	0.605691	-0.0217	9	4664852	0.3101	0.0213791	0.123818	9.99287e-07	23.9296
ACLF	Interleukin-10	rs2367492	C	T	-0.445083	-0.0086	7	81013051	0.608	0.0167664	0.0943704	2.40128e-06	22.2439
ACLF	Interleukin-10	rs28568918	T	C	0.469903	-0.0312	8	132394322	0.06655	0.0170055	0.0987852	1.96673e-06	22.6273
ACLF	Interleukin-10	rs2999592	A	T	0.42673	-0.0028	1	192045131	0.8681	0.0168601	0.0908148	2.61561e-06	22.0797
ACLF	Interleukin-10	rs4366405	T	C	1.15787	-0.0708	10	130369110	0.1754	0.0522488	0.250385	3.75786e-06	21.3847
ACLF	Interleukin-10	rs62319428	G	A	1.12623	-0.021	4	94699947	0.6347	0.0441992	0.222964	4.39108e-07	25.5144
ACLF	Interleukin-10	rs72685326	C	T	0.657135	0.0012	14	51359343	0.9683	0.0301959	0.143563	4.70971e-06	20.9519
ACLF	Interleukin-8 (CXCL8)	rs114188639	C	T	1.79178	-0.0633	4	10859478	0.448	0.0834263	0.385785	3.40903e-06	21.5714
ACLF	Interleukin-8 (CXCL8)	rs114451436	C	T	1.36351	0.0972	2	147555316	0.1263	0.0635769	0.295382	3.91033e-06	21.3083
ACLF	Interleukin-8 (CXCL8)	rs1332951	C	T	0.457476	-0.0316	1	170208227	0.2063	0.0250039	0.0946877	1.35561e-06	23.3426
ACLF	Interleukin-8 (CXCL8)	rs138640355	C	T	3.09899	-0.0699	6	38853209	0.4167	0.0860668	0.671815	3.97174e-06	21.2785
ACLF	Interleukin-8 (CXCL8)	rs2295963	G	A	0.605691	-0.0045	9	4664852	0.8536	0.0243867	0.123818	9.99287e-07	23.9296
ACLF	Interleukin-8 (CXCL8)	rs2367492	C	T	-0.445083	-0.0053	7	81013051	0.8206	0.0233714	0.0943704	2.40128e-06	22.2439
ACLF	Interleukin-8 (CXCL8)	rs28568918	T	C	0.469903	-0.0154	8	132394322	0.5422	0.025267	0.0987852	1.96673e-06	22.6273
ACLF	Interleukin-8 (CXCL8)	rs2999592	A	T	0.42673	-0.0398	1	192045131	0.1008	0.0242537	0.0908148	2.61561e-06	22.0797
ACLF	Interleukin-8 (CXCL8)	rs4366405	T	C	1.15787	-0.0982	10	130369110	0.2137	0.0789735	0.250385	3.75786e-06	21.3847
ACLF	Interleukin-8 (CXCL8)	rs62319428	G	A	1.12623	0.0327	4	94699947	0.6062	0.0634329	0.222964	4.39108e-07	25.5144
ACLF	Interleukin-8 (CXCL8)	rs72685326	C	T	0.657135	0.0471	14	51359343	0.2619	0.0419819	0.143563	4.70971e-06	20.9519
ACLF	Interleukin-6	rs114188639	C	T	1.79178	0.0446	4	10859478	0.3584	0.0485618	0.385785	3.40903e-06	21.5714
ACLF	Interleukin-6	rs114451436	C	T	1.36351	0.0362	2	147555316	0.4036	0.0433424	0.295382	3.91033e-06	21.3083
ACLF	Interleukin-6	rs1332951	C	T	0.457476	-0.0007	1	170208227	0.9752	0.0225173	0.0946877	1.35561e-06	23.3426
ACLF	Interleukin-6	rs138640355	C	T	3.09899	0.0308	6	38853209	0.7009	0.0801862	0.671815	3.97174e-06	21.2785
ACLF	Interleukin-6	rs2295963	G	A	0.605691	-0.0225	9	4664852	0.2615	0.0200382	0.123818	9.99287e-07	23.9296
ACLF	Interleukin-6	rs2367492	C	T	-0.445083	-0.0006	7	81013051	0.9498	0.00953017	0.0943704	2.40128e-06	22.2439
ACLF	Interleukin-6	rs28568918	T	C	0.469903	-0.0228	8	132394322	0.1684	0.0165534	0.0987852	1.96673e-06	22.6273
ACLF	Interleukin-6	rs2999592	A	T	0.42673	-0.0005	1	192045131	0.9798	0.0197475	0.0908148	2.61561e-06	22.0797
ACLF	Interleukin-6	rs4366405	T	C	1.15787	-0.0403	10	130369110	0.4136	0.0492921	0.250385	3.75786e-06	21.3847
ACLF	Interleukin-6	rs62319428	G	A	1.12623	0.0241	4	94699947	0.5445	0.0397675	0.222964	4.39108e-07	25.5144
ACLF	Interleukin-6	rs72685326	C	T	0.657135	-0.0105	14	51359343	0.6928	0.0265784	0.143563	4.70971e-06	20.9519
ACLF	Interleukin-1 receptor antagonist	rs114188639	C	T	1.79178	0.0269	4	10859478	0.7515	0.0849486	0.385785	3.40903e-06	21.5714
ACLF	Interleukin-1 receptor antagonist	rs114451436	C	T	1.36351	0.0524	2	147555316	0.4019	0.0625125	0.295382	3.91033e-06	21.3083
ACLF	Interleukin-1 receptor antagonist	rs1332951	C	T	0.457476	-0.0276	1	170208227	0.2648	0.0247508	0.0946877	1.35561e-06	23.3426
ACLF	Interleukin-1 receptor antagonist	rs138640355	C	T	3.09899	0.0205	6	38853209	0.7603	0.067194	0.671815	3.97174e-06	21.2785
ACLF	Interleukin-1 receptor antagonist	rs2295963	G	A	0.605691	-0.0033	9	4664852	0.8768	0.0212866	0.123818	9.99287e-07	23.9296
ACLF	Interleukin-1 receptor antagonist	rs2367492	C	T	-0.445083	0.0363	7	81013051	0.1334	0.0241866	0.0943704	2.40128e-06	22.2439
ACLF	Interleukin-1 receptor antagonist	rs28568918	T	C	0.469903	-0.0233	8	132394322	0.3472	0.0247863	0.0987852	1.96673e-06	22.6273
ACLF	Interleukin-1 receptor antagonist	rs2999592	A	T	0.42673	-0.0194	1	192045131	0.4137	0.0237338	0.0908148	2.61561e-06	22.0797
ACLF	Interleukin-1 receptor antagonist	rs4366405	T	C	1.15787	0.04	10	130369110	0.4631	0.0545143	0.250385	3.75786e-06	21.3847
ACLF	Interleukin-1 receptor antagonist	rs62319428	G	A	1.12623	0.0071	4	94699947	0.9082	0.0615735	0.222964	4.39108e-07	25.5144
ACLF	Interleukin-1 receptor antagonist	rs72685326	C	T	0.657135	-0.0273	14	51359343	0.5073	0.0411735	0.143563	4.70971e-06	20.9519
ACLF	Interleukin-1-beta	rs114188639	C	T	1.79178	0.0983	4	10859478	0.8797	0.64949	0.385785	3.40903e-06	21.5714
ACLF	Interleukin-1-beta	rs114451436	C	T	1.36351	0.0661	2	147555316	0.3301	0.0678706	0.295382	3.91033e-06	21.3083
ACLF	Interleukin-1-beta	rs1332951	C	T	0.457476	-0.0039	1	170208227	0.4283	0.0049236	0.0946877	1.35561e-06	23.3426
ACLF	Interleukin-1-beta	rs138640355	C	T	3.09899	-0.0441	6	38853209	0.9009	0.354147	0.671815	3.97174e-06	21.2785
ACLF	Interleukin-1-beta	rs2295963	G	A	0.605691	0.0469	9	4664852	0.9352	0.576846	0.123818	9.99287e-07	23.9296
ACLF	Interleukin-1-beta	rs2367492	C	T	-0.445083	0.0232	7	81013051	0.442	0.0301761	0.0943704	2.40128e-06	22.2439
ACLF	Interleukin-1-beta	rs28568918	T	C	0.469903	-0.0061	8	132394322	0.9578	0.11528	0.0987852	1.96673e-06	22.6273
ACLF	Interleukin-1-beta	rs2999592	A	T	0.42673	-0.0026	1	192045131	0.8445	0.0132558	0.0908148	2.61561e-06	22.0797
ACLF	Interleukin-1-beta	rs4366405	T	C	1.15787	-0.0399	10	130369110	0.9556	0.716648	0.250385	3.75786e-06	21.3847
ACLF	Interleukin-1-beta	rs62319428	G	A	1.12623	0.0176	4	94699947	0.8882	0.125194	0.222964	4.39108e-07	25.5144
ACLF	Interleukin-1-beta	rs72685326	C	T	0.657135	0.0337	14	51359343	0.5122	0.0514177	0.143563	4.70971e-06	20.9519
ACLF	Hepatocyte growth factor	rs114188639	C	T	1.79178	-0.0225	4	10859478	0.5976	0.0426253	0.385785	3.40903e-06	21.5714
ACLF	Hepatocyte growth factor	rs114451436	C	T	1.36351	0.0413	2	147555316	0.3304	0.0424326	0.295382	3.91033e-06	21.3083
ACLF	Hepatocyte growth factor	rs1332951	C	T	0.457476	-0.0088	1	170208227	0.592	0.0164197	0.0946877	1.35561e-06	23.3426
ACLF	Hepatocyte growth factor	rs138640355	C	T	3.09899	0.0106	6	38853209	0.9142	0.0983828	0.671815	3.97174e-06	21.2785
ACLF	Hepatocyte growth factor	rs2295963	G	A	0.605691	0.0124	9	4664852	0.5932	0.0232121	0.123818	9.99287e-07	23.9296
ACLF	Hepatocyte growth factor	rs2367492	C	T	-0.445083	0.0191	7	81013051	0.2523	0.0166844	0.0943704	2.40128e-06	22.2439
ACLF	Hepatocyte growth factor	rs28568918	T	C	0.469903	-0.0137	8	132394322	0.4034	0.0163961	0.0987852	1.96673e-06	22.6273
ACLF	Hepatocyte growth factor	rs2999592	A	T	0.42673	-0.0126	1	192045131	0.4377	0.0162354	0.0908148	2.61561e-06	22.0797
ACLF	Hepatocyte growth factor	rs4366405	T	C	1.15787	-0.0155	10	130369110	0.7817	0.0559356	0.250385	3.75786e-06	21.3847
ACLF	Hepatocyte growth factor	rs62319428	G	A	1.12623	0.0174	4	94699947	0.6584	0.0393555	0.222964	4.39108e-07	25.5144
ACLF	Hepatocyte growth factor	rs72685326	C	T	0.657135	-0.0267	14	51359343	0.3205	0.0268766	0.143563	4.70971e-06	20.9519
ACLF	Interleukin-9	rs114188639	C	T	1.79178	0.012	4	10859478	0.9847	0.625753	0.385785	3.40903e-06	21.5714
ACLF	Interleukin-9	rs114451436	C	T	1.36351	0.0463	2	147555316	0.4585	0.0624562	0.295382	3.91033e-06	21.3083
ACLF	Interleukin-9	rs1332951	C	T	0.457476	-0.0246	1	170208227	0.3234	0.0249115	0.0946877	1.35561e-06	23.3426
ACLF	Interleukin-9	rs138640355	C	T	3.09899	-0.0269	6	38853209	0.7813	0.0968932	0.671815	3.97174e-06	21.2785
ACLF	Interleukin-9	rs2295963	G	A	0.605691	-0.002	9	4664852	0.9032	0.0164447	0.123818	9.99287e-07	23.9296
ACLF	Interleukin-9	rs2367492	C	T	-0.445083	0.0172	7	81013051	0.4747	0.0240609	0.0943704	2.40128e-06	22.2439
ACLF	Interleukin-9	rs28568918	T	C	0.469903	-0.0028	8	132394322	0.9093	0.0245783	0.0987852	1.96673e-06	22.6273
ACLF	Interleukin-9	rs2999592	A	T	0.42673	0.0162	1	192045131	0.4991	0.0239678	0.0908148	2.61561e-06	22.0797
ACLF	Interleukin-9	rs4366405	T	C	1.15787	-0.0779	10	130369110	0.3829	0.089277	0.250385	3.75786e-06	21.3847
ACLF	Interleukin-9	rs62319428	G	A	1.12623	0.0118	4	94699947	0.8485	0.0617695	0.222964	4.39108e-07	25.5144
ACLF	Interleukin-9	rs72685326	C	T	0.657135	-0.0111	14	51359343	0.7719	0.0382903	0.143563	4.70971e-06	20.9519
ACLF	Interleukin-7	rs114188639	C	T	1.79178	0.0343	4	10859478	0.6711	0.0807745	0.385785	3.40903e-06	21.5714
ACLF	Interleukin-7	rs114451436	C	T	1.36351	-0.0029	2	147555316	0.9646	0.065342	0.295382	3.91033e-06	21.3083
ACLF	Interleukin-7	rs1332951	C	T	0.457476	-0.0074	1	170208227	0.7694	0.0252422	0.0946877	1.35561e-06	23.3426
ACLF	Interleukin-7	rs138640355	C	T	3.09899	-0.1131	6	38853209	0.2229	0.0927922	0.671815	3.97174e-06	21.2785
ACLF	Interleukin-7	rs2295963	G	A	0.605691	-0.0418	9	4664852	0.1753	0.0308403	0.123818	9.99287e-07	23.9296
ACLF	Interleukin-7	rs2367492	C	T	-0.445083	-0.0133	7	81013051	0.593	0.0248834	0.0943704	2.40128e-06	22.2439
ACLF	Interleukin-7	rs28568918	T	C	0.469903	-0.0211	8	132394322	0.4145	0.0258578	0.0987852	1.96673e-06	22.6273
ACLF	Interleukin-7	rs2999592	A	T	0.42673	0.0287	1	192045131	0.242	0.0245299	0.0908148	2.61561e-06	22.0797
ACLF	Interleukin-7	rs4366405	T	C	1.15787	-0.0942	10	130369110	0.2515	0.0821478	0.250385	3.75786e-06	21.3847
ACLF	Interleukin-7	rs62319428	G	A	1.12623	0.0483	4	94699947	0.4487	0.0637553	0.222964	4.39108e-07	25.5144
ACLF	Interleukin-7	rs72685326	C	T	0.657135	0.0432	14	51359343	0.3104	0.0425875	0.143563	4.70971e-06	20.9519
ACLF	Interleukin-5	rs114188639	C	T	1.79178	0.0032	4	10859478	0.9898	0.25031	0.385785	3.40903e-06	21.5714
ACLF	Interleukin-5	rs114451436	C	T	1.36351	0.0816	2	147555316	0.2075	0.0647378	0.295382	3.91033e-06	21.3083
ACLF	Interleukin-5	rs1332951	C	T	0.457476	-0.0377	1	170208227	0.1434	0.0257646	0.0946877	1.35561e-06	23.3426
ACLF	Interleukin-5	rs138640355	C	T	3.09899	-0.1671	6	38853209	0.0695	0.0920582	0.671815	3.97174e-06	21.2785
ACLF	Interleukin-5	rs2295963	G	A	0.605691	-0.0117	9	4664852	0.696	0.0299443	0.123818	9.99287e-07	23.9296
ACLF	Interleukin-5	rs2367492	C	T	-0.445083	-0.0052	7	81013051	0.8391	0.0256101	0.0943704	2.40128e-06	22.2439
ACLF	Interleukin-5	rs28568918	T	C	0.469903	-0.0322	8	132394322	0.2184	0.026162	0.0987852	1.96673e-06	22.6273
ACLF	Interleukin-5	rs2999592	A	T	0.42673	0.0452	1	192045131	0.06855	0.0248164	0.0908148	2.61561e-06	22.0797
ACLF	Interleukin-5	rs4366405	T	C	1.15787	-0.1319	10	130369110	0.08597	0.0768178	0.250385	3.75786e-06	21.3847
ACLF	Interleukin-5	rs62319428	G	A	1.12623	-0.0166	4	94699947	0.7968	0.0644683	0.222964	4.39108e-07	25.5144
ACLF	Interleukin-5	rs72685326	C	T	0.657135	0.0539	14	51359343	0.2104	0.0430351	0.143563	4.70971e-06	20.9519
ACLF	Interleukin-4	rs114188639	C	T	1.79178	0.0109	4	10859478	0.8335	0.0518517	0.385785	3.40903e-06	21.5714
ACLF	Interleukin-4	rs114451436	C	T	1.36351	-0.0185	2	147555316	0.6508	0.0408703	0.295382	3.91033e-06	21.3083
ACLF	Interleukin-4	rs1332951	C	T	0.457476	-0.0069	1	170208227	0.6794	0.0166956	0.0946877	1.35561e-06	23.3426
ACLF	Interleukin-4	rs138640355	C	T	3.09899	0.0343	6	38853209	0.7807	0.123201	0.671815	3.97174e-06	21.2785
ACLF	Interleukin-4	rs2295963	G	A	0.605691	-0.012	9	4664852	0.5556	0.02036	0.123818	9.99287e-07	23.9296
ACLF	Interleukin-4	rs2367492	C	T	-0.445083	-0.0092	7	81013051	0.5629	0.0159021	0.0943704	2.40128e-06	22.2439
ACLF	Interleukin-4	rs28568918	T	C	0.469903	-0.0164	8	132394322	0.3285	0.0167837	0.0987852	1.96673e-06	22.6273
ACLF	Interleukin-4	rs2999592	A	T	0.42673	0.0077	1	192045131	0.6307	0.0160169	0.0908148	2.61561e-06	22.0797
ACLF	Interleukin-4	rs4366405	T	C	1.15787	-0.0543	10	130369110	0.268	0.0490214	0.250385	3.75786e-06	21.3847
ACLF	Interleukin-4	rs62319428	G	A	1.12623	-0.0638	4	94699947	0.1151	0.0404905	0.222964	4.39108e-07	25.5144
ACLF	Interleukin-4	rs72685326	C	T	0.657135	-0.0125	14	51359343	0.6505	0.0275897	0.143563	4.70971e-06	20.9519
ACLF	Interleukin-2 receptor, alpha subunit	rs114188639	C	T	1.79178	0.0538	4	10859478	0.5962	0.101534	0.385785	3.40903e-06	21.5714
ACLF	Interleukin-2 receptor, alpha subunit	rs114451436	C	T	1.36351	0.029	2	147555316	0.6406	0.0621171	0.295382	3.91033e-06	21.3083
ACLF	Interleukin-2 receptor, alpha subunit	rs1332951	C	T	0.457476	0.007	1	170208227	0.7741	0.0243889	0.0946877	1.35561e-06	23.3426
ACLF	Interleukin-2 receptor, alpha subunit	rs138640355	C	T	3.09899	-0.0391	6	38853209	0.6055	0.0757007	0.671815	3.97174e-06	21.2785
ACLF	Interleukin-2 receptor, alpha subunit	rs2295963	G	A	0.605691	0.0457	9	4664852	0.1509	0.0318165	0.123818	9.99287e-07	23.9296
ACLF	Interleukin-2 receptor, alpha subunit	rs2367492	C	T	-0.445083	-0.0121	7	81013051	0.6106	0.023762	0.0943704	2.40128e-06	22.2439
ACLF	Interleukin-2 receptor, alpha subunit	rs28568918	T	C	0.469903	0.0011	8	132394322	0.9643	0.0245765	0.0987852	1.96673e-06	22.6273
ACLF	Interleukin-2 receptor, alpha subunit	rs2999592	A	T	0.42673	-0.0333	1	192045131	0.1573	0.0235467	0.0908148	2.61561e-06	22.0797
ACLF	Interleukin-2 receptor, alpha subunit	rs4366405	T	C	1.15787	-0.0707	10	130369110	0.3522	0.0759945	0.250385	3.75786e-06	21.3847
ACLF	Interleukin-2 receptor, alpha subunit	rs62319428	G	A	1.12623	-0.0036	4	94699947	0.9562	0.0655466	0.222964	4.39108e-07	25.5144
ACLF	Interleukin-2 receptor, alpha subunit	rs72685326	C	T	0.657135	-0.0268	14	51359343	0.5125	0.0409192	0.143563	4.70971e-06	20.9519
ACLF	Interleukin-2	rs114188639	C	T	1.79178	0.0667	4	10859478	0.4069	0.0804233	0.385785	3.40903e-06	21.5714
ACLF	Interleukin-2	rs114451436	C	T	1.36351	0.0523	2	147555316	0.4178	0.0645485	0.295382	3.91033e-06	21.3083
ACLF	Interleukin-2	rs1332951	C	T	0.457476	-0.0144	1	170208227	0.5692	0.0252973	0.0946877	1.35561e-06	23.3426
ACLF	Interleukin-2	rs138640355	C	T	3.09899	-0.0089	6	38853209	0.9791	0.33973	0.671815	3.97174e-06	21.2785
ACLF	Interleukin-2	rs2295963	G	A	0.605691	-0.0349	9	4664852	0.243	0.0298924	0.123818	9.99287e-07	23.9296
ACLF	Interleukin-2	rs2367492	C	T	-0.445083	0.0339	7	81013051	0.1693	0.0246643	0.0943704	2.40128e-06	22.2439
ACLF	Interleukin-2	rs28568918	T	C	0.469903	-0.0134	8	132394322	0.5961	0.0252822	0.0987852	1.96673e-06	22.6273
ACLF	Interleukin-2	rs2999592	A	T	0.42673	-0.002	1	192045131	0.9306	0.0229648	0.0908148	2.61561e-06	22.0797
ACLF	Interleukin-2	rs4366405	T	C	1.15787	0.019	10	130369110	0.6762	0.0454922	0.250385	3.75786e-06	21.3847
ACLF	Interleukin-2	rs62319428	G	A	1.12623	0.0177	4	94699947	0.7777	0.0626953	0.222964	4.39108e-07	25.5144
ACLF	Interleukin-2	rs72685326	C	T	0.657135	0.0184	14	51359343	0.6851	0.0453746	0.143563	4.70971e-06	20.9519
ACLF	Interferon-gamma	rs114188639	C	T	1.79178	0.0078	4	10859478	0.8574	0.0434093	0.385785	3.40903e-06	21.5714
ACLF	Interferon-gamma	rs114451436	C	T	1.36351	0.0739	2	147555316	0.09356	0.0440691	0.295382	3.91033e-06	21.3083
ACLF	Interferon-gamma	rs1332951	C	T	0.457476	0.0153	1	170208227	0.3698	0.0170597	0.0946877	1.35561e-06	23.3426
ACLF	Interferon-gamma	rs138640355	C	T	3.09899	0.0912	6	38853209	0.3511	0.097806	0.671815	3.97174e-06	21.2785
ACLF	Interferon-gamma	rs2295963	G	A	0.605691	-0.054	9	4664852	0.01417	0.0220145	0.123818	9.99287e-07	23.9296
ACLF	Interferon-gamma	rs2367492	C	T	-0.445083	-0.0004	7	81013051	0.9807	0.0165349	0.0943704	2.40128e-06	22.2439
ACLF	Interferon-gamma	rs28568918	T	C	0.469903	-0.0093	8	132394322	0.5831	0.0169441	0.0987852	1.96673e-06	22.6273
ACLF	Interferon-gamma	rs2999592	A	T	0.42673	-0.0032	1	192045131	0.8479	0.0166842	0.0908148	2.61561e-06	22.0797
ACLF	Interferon-gamma	rs4366405	T	C	1.15787	-0.0308	10	130369110	0.5754	0.0549886	0.250385	3.75786e-06	21.3847
ACLF	Interferon-gamma	rs62319428	G	A	1.12623	-0.0378	4	94699947	0.3472	0.0402113	0.222964	4.39108e-07	25.5144
ACLF	Interferon-gamma	rs72685326	C	T	0.657135	0.0103	14	51359343	0.7005	0.0267779	0.143563	4.70971e-06	20.9519
ACLF	Growth regulated oncogene-α (CXCL1)	rs114188639	C	T	1.79178	-0.1024	4	10859478	0.2414	0.0874097	0.385785	3.40903e-06	21.5714
ACLF	Growth regulated oncogene-α (CXCL1)	rs114451436	C	T	1.36351	0.0176	2	147555316	0.7872	0.0651977	0.295382	3.91033e-06	21.3083
ACLF	Growth regulated oncogene-α (CXCL1)	rs1332951	C	T	0.457476	0.0013	1	170208227	0.9582	0.0248032	0.0946877	1.35561e-06	23.3426
ACLF	Growth regulated oncogene-α (CXCL1)	rs138640355	C	T	3.09899	-0.0704	6	38853209	0.4167	0.0866825	0.671815	3.97174e-06	21.2785
ACLF	Growth regulated oncogene-α (CXCL1)	rs2295963	G	A	0.605691	0.0448	9	4664852	0.1693	0.0325947	0.123818	9.99287e-07	23.9296
ACLF	Growth regulated oncogene-α (CXCL1)	rs2367492	C	T	-0.445083	0.045	7	81013051	0.06791	0.0246494	0.0943704	2.40128e-06	22.2439
ACLF	Growth regulated oncogene-α (CXCL1)	rs28568918	T	C	0.469903	-0.0017	8	132394322	0.9452	0.0247324	0.0987852	1.96673e-06	22.6273
ACLF	Growth regulated oncogene-α (CXCL1)	rs2999592	A	T	0.42673	-0.0283	1	192045131	0.2421	0.0241931	0.0908148	2.61561e-06	22.0797
ACLF	Growth regulated oncogene-α (CXCL1)	rs4366405	T	C	1.15787	-0.0237	10	130369110	0.7681	0.0803768	0.250385	3.75786e-06	21.3847
ACLF	Growth regulated oncogene-α (CXCL1)	rs62319428	G	A	1.12623	-0.0268	4	94699947	0.665	0.0618909	0.222964	4.39108e-07	25.5144
ACLF	Growth regulated oncogene-α (CXCL1)	rs72685326	C	T	0.657135	0.0074	14	51359343	0.8523	0.0397455	0.143563	4.70971e-06	20.9519
ACLF	Granulocyte colony-stimulating factor	rs114188639	C	T	1.79178	0.0044	4	10859478	0.9669	0.106033	0.385785	3.40903e-06	21.5714
ACLF	Granulocyte colony-stimulating factor	rs114451436	C	T	1.36351	0.0383	2	147555316	0.3833	0.0439305	0.295382	3.91033e-06	21.3083
ACLF	Granulocyte colony-stimulating factor	rs1332951	C	T	0.457476	-0.0175	1	170208227	0.2964	0.0167595	0.0946877	1.35561e-06	23.3426
ACLF	Granulocyte colony-stimulating factor	rs138640355	C	T	3.09899	-0.0549	6	38853209	0.5349	0.0884708	0.671815	3.97174e-06	21.2785
ACLF	Granulocyte colony-stimulating factor	rs2295963	G	A	0.605691	-0.0103	9	4664852	0.6166	0.0205722	0.123818	9.99287e-07	23.9296
ACLF	Granulocyte colony-stimulating factor	rs2367492	C	T	-0.445083	-0.0126	7	81013051	0.4356	0.0161612	0.0943704	2.40128e-06	22.2439
ACLF	Granulocyte colony-stimulating factor	rs28568918	T	C	0.469903	0.0018	8	132394322	0.9156	0.0169847	0.0987852	1.96673e-06	22.6273
ACLF	Granulocyte colony-stimulating factor	rs2999592	A	T	0.42673	0.0037	1	192045131	0.8164	0.0159361	0.0908148	2.61561e-06	22.0797
ACLF	Granulocyte colony-stimulating factor	rs4366405	T	C	1.15787	-0.0794	10	130369110	0.08653	0.0463246	0.250385	3.75786e-06	21.3847
ACLF	Granulocyte colony-stimulating factor	rs62319428	G	A	1.12623	0.0065	4	94699947	0.8835	0.0443584	0.222964	4.39108e-07	25.5144
ACLF	Granulocyte colony-stimulating factor	rs72685326	C	T	0.657135	0.0195	14	51359343	0.4686	0.0269055	0.143563	4.70971e-06	20.9519
ACLF	Basic fibroblast growth factor	rs114188639	C	T	1.79178	-0.0042	4	10859478	0.9138	0.0388003	0.385785	3.40903e-06	21.5714
ACLF	Basic fibroblast growth factor	rs114451436	C	T	1.36351	-0.0362	2	147555316	0.402	0.0431953	0.295382	3.91033e-06	21.3083
ACLF	Basic fibroblast growth factor	rs1332951	C	T	0.457476	-0.0083	1	170208227	0.6293	0.0171945	0.0946877	1.35561e-06	23.3426
ACLF	Basic fibroblast growth factor	rs138640355	C	T	3.09899	-0.038	6	38853209	0.7092	0.101896	0.671815	3.97174e-06	21.2785
ACLF	Basic fibroblast growth factor	rs2295963	G	A	0.605691	-0.0309	9	4664852	0.1469	0.021302	0.123818	9.99287e-07	23.9296
ACLF	Basic fibroblast growth factor	rs2367492	C	T	-0.445083	0.0128	7	81013051	0.4597	0.0173127	0.0943704	2.40128e-06	22.2439
ACLF	Basic fibroblast growth factor	rs28568918	T	C	0.469903	-0.0158	8	132394322	0.3612	0.0173041	0.0987852	1.96673e-06	22.6273
ACLF	Basic fibroblast growth factor	rs2999592	A	T	0.42673	0.0112	1	192045131	0.4962	0.0164589	0.0908148	2.61561e-06	22.0797
ACLF	Basic fibroblast growth factor	rs4366405	T	C	1.15787	-0.0028	10	130369110	0.937	0.0354246	0.250385	3.75786e-06	21.3847
ACLF	Basic fibroblast growth factor	rs62319428	G	A	1.12623	-0.0271	4	94699947	0.5348	0.0436607	0.222964	4.39108e-07	25.5144
ACLF	Basic fibroblast growth factor	rs72685326	C	T	0.657135	0.0185	14	51359343	0.5066	0.0278555	0.143563	4.70971e-06	20.9519
ACLF	Eotaxin (CCL11)	rs114188639	C	T	1.79178	0.0122	4	10859478	0.8762	0.0783115	0.385785	3.40903e-06	21.5714
ACLF	Eotaxin (CCL11)	rs114451436	C	T	1.36351	-0.0246	2	147555316	0.563	0.0425318	0.295382	3.91033e-06	21.3083
ACLF	Eotaxin (CCL11)	rs1332951	C	T	0.457476	-0.0255	1	170208227	0.1227	0.0165205	0.0946877	1.35561e-06	23.3426
ACLF	Eotaxin (CCL11)	rs138640355	C	T	3.09899	0.1556	6	38853209	0.08075	0.0891001	0.671815	3.97174e-06	21.2785
ACLF	Eotaxin (CCL11)	rs2295963	G	A	0.605691	0.0027	9	4664852	0.8868	0.0189667	0.123818	9.99287e-07	23.9296
ACLF	Eotaxin (CCL11)	rs2367492	C	T	-0.445083	-0.0067	7	81013051	0.6743	0.0159427	0.0943704	2.40128e-06	22.2439
ACLF	Eotaxin (CCL11)	rs28568918	T	C	0.469903	-0.002	8	132394322	0.9031	0.0164276	0.0987852	1.96673e-06	22.6273
ACLF	Eotaxin (CCL11)	rs2999592	A	T	0.42673	-0.0177	1	192045131	0.2665	0.0159293	0.0908148	2.61561e-06	22.0797
ACLF	Eotaxin (CCL11)	rs4366405	T	C	1.15787	-0.0411	10	130369110	0.4106	0.0499491	0.250385	3.75786e-06	21.3847
ACLF	Eotaxin (CCL11)	rs62319428	G	A	1.12623	0.0049	4	94699947	0.9122	0.0444388	0.222964	4.39108e-07	25.5144
ACLF	Eotaxin (CCL11)	rs72685326	C	T	0.657135	-0.0127	14	51359343	0.6229	0.0258264	0.143563	4.70971e-06	20.9519

## Sheet: Sheet2
Exposure	Outcome	method	nsnp	b	se	pval	OR	95%CI lower	95%CI upper
ACLF	Cutaneous T-cell attracting (CCL27)	Inverse variance weighted	10	-0.00280207	0.0223199	0.900095	0.997202	0.954518	1.04179
ACLF	Cutaneous T-cell attracting (CCL27)	MR Egger	10	-0.00439553	0.0430433	0.921176	0.995614	0.915065	1.08325
ACLF	Cutaneous T-cell attracting (CCL27)	Weighted median	10	-0.00229162	0.0232524	0.921492	0.997711	0.953261	1.04423
ACLF	Beta nerve growth factor	Inverse variance weighted	10	-0.00189716	0.0127123	0.881365	0.998105	0.973543	1.02329
ACLF	Beta nerve growth factor	MR Egger	10	-0.018225	0.0252623	0.491189	0.98194	0.934504	1.03178
ACLF	Beta nerve growth factor	Weighted median	10	-0.00570513	0.0177606	0.748041	0.994311	0.960294	1.02953
ACLF	Vascular endothelial growth factor	Inverse variance weighted	9	-0.0157104	0.0134535	0.242904	0.984412	0.958794	1.01072
ACLF	Vascular endothelial growth factor	MR Egger	9	0.01016	0.0307239	0.750559	1.01021	0.951173	1.07291
ACLF	Vascular endothelial growth factor	Weighted median	9	-0.0208407	0.0184093	0.257603	0.979375	0.944667	1.01536
ACLF	Macrophage migration inhibitory factor (glycosylation-inhibiting factor)	Inverse variance weighted	9	0.00256338	0.0175878	0.884121	1.00257	0.968595	1.03773
ACLF	Macrophage migration inhibitory factor (glycosylation-inhibiting factor)	MR Egger	9	0.0527073	0.0400333	0.229444	1.05412	0.974571	1.14016
ACLF	Macrophage migration inhibitory factor (glycosylation-inhibiting factor)	Weighted median	9	0.00796649	0.0226264	0.724772	1.008	0.964273	1.05371
ACLF	TNF-related apoptosis inducing ligand	Inverse variance weighted	10	-0.0107796	0.0103977	0.299866	0.989278	0.969321	1.00965
ACLF	TNF-related apoptosis inducing ligand	MR Egger	10	0.00606686	0.0198219	0.767367	1.00609	0.967747	1.04594
ACLF	TNF-related apoptosis inducing ligand	Weighted median	10	-0.006927	0.014575	0.634597	0.993097	0.965129	1.02188
ACLF	Tumor necrosis factor-beta	Inverse variance weighted	5	-0.0254024	0.0383122	0.507307	0.974918	0.90439	1.05094
ACLF	Tumor necrosis factor-beta	MR Egger	5	-0.385585	0.263943	0.240191	0.680053	0.405387	1.14082
ACLF	Tumor necrosis factor-beta	Weighted median	5	-0.0199855	0.0483418	0.679299	0.980213	0.891602	1.07763
ACLF	Tumor necrosis factor-alpha	Inverse variance weighted	10	0.0109512	0.0159031	0.491062	1.01101	0.979984	1.04302
ACLF	Tumor necrosis factor-alpha	MR Egger	10	0.0147701	0.0285372	0.61876	1.01488	0.959673	1.07326
ACLF	Tumor necrosis factor-alpha	Weighted median	10	0.0111673	0.0196417	0.569661	1.01123	0.97304	1.05092
ACLF	Stromal cell-derived factor-1 alpha (CXCL12)	Inverse variance weighted	10	-0.000881707	0.0032122	0.783711	0.999119	0.992848	1.00543
ACLF	Stromal cell-derived factor-1 alpha (CXCL12)	MR Egger	10	0.0104706	0.0193162	0.602541	1.01053	0.972983	1.04952
ACLF	Stromal cell-derived factor-1 alpha (CXCL12)	Weighted median	10	-0.000434971	0.00361276	0.904168	0.999565	0.992512	1.00667
ACLF	Stem cell growth factor beta	Inverse variance weighted	10	-0.00572584	0.0139889	0.682309	0.994291	0.967399	1.02193
ACLF	Stem cell growth factor beta	MR Egger	10	-0.0170008	0.0248058	0.512486	0.983143	0.936486	1.03212
ACLF	Stem cell growth factor beta	Weighted median	10	-0.00779899	0.0190437	0.682149	0.992231	0.955878	1.02997
ACLF	Stem cell factor	Inverse variance weighted	10	0.00298996	0.0126453	0.813085	1.00299	0.978441	1.02816
ACLF	Stem cell factor	MR Egger	10	0.0263352	0.0247232	0.317874	1.02669	0.978121	1.07766
ACLF	Stem cell factor	Weighted median	10	-0.0197434	0.0158257	0.212195	0.98045	0.950505	1.01134
ACLF	Interleukin-16	Inverse variance weighted	10	-0.00719289	0.0194391	0.711367	0.992833	0.955717	1.03139
ACLF	Interleukin-16	MR Egger	10	0.0195186	0.0318481	0.556983	1.01971	0.958004	1.08539
ACLF	Interleukin-16	Weighted median	10	-0.0129583	0.0202846	0.522938	0.987125	0.948649	1.02716
ACLF	Regulated on Activation, Normal T Cell Expressed and Secreted (CCL5)	Inverse variance weighted	10	-0.00366196	0.0170053	0.829501	0.996345	0.963683	1.03011
ACLF	Regulated on Activation, Normal T Cell Expressed and Secreted (CCL5)	MR Egger	10	-0.0529928	0.0272757	0.0879566	0.948387	0.899017	1.00047
ACLF	Regulated on Activation, Normal T Cell Expressed and Secreted (CCL5)	Weighted median	10	-0.0199781	0.0222315	0.368845	0.98022	0.938426	1.02388
ACLF	Platelet derived growth factor BB	Inverse variance weighted	10	-0.0149262	0.0119251	0.210692	0.985185	0.962425	1.00848
ACLF	Platelet derived growth factor BB	MR Egger	10	-0.0348075	0.0235509	0.17767	0.965791	0.922224	1.01142
ACLF	Platelet derived growth factor BB	Weighted median	10	-0.00873592	0.0153639	0.569628	0.991302	0.961896	1.02161
ACLF	Macrophage inflammatory protein-1β (CCL4)	Inverse variance weighted	10	-0.0113759	0.00952388	0.232298	0.988689	0.970404	1.00732
ACLF	Macrophage inflammatory protein-1β (CCL4)	MR Egger	10	-0.00659642	0.0219208	0.771148	0.993425	0.951647	1.03704
ACLF	Macrophage inflammatory protein-1β (CCL4)	Weighted median	10	-0.0112648	0.0135161	0.404597	0.988798	0.962947	1.01534
ACLF	Macrophage inflammatory protein-1α (CCL3)	Inverse variance weighted	10	-0.000228593	0.0166029	0.989015	0.999771	0.967761	1.03284
ACLF	Macrophage inflammatory protein-1α (CCL3)	MR Egger	10	0.00602241	0.032413	0.857224	1.00604	0.944115	1.07203
ACLF	Macrophage inflammatory protein-1α (CCL3)	Weighted median	10	0.00782743	0.0219987	0.72198	1.00786	0.965326	1.05226
ACLF	Monokine induced by interferon-gamma (CXCL9)	Inverse variance weighted	10	-0.0075906	0.0137587	0.581158	0.992438	0.966033	1.01957
ACLF	Monokine induced by interferon-gamma (CXCL9)	MR Egger	10	-0.0158396	0.0265733	0.567605	0.984285	0.934332	1.03691
ACLF	Monokine induced by interferon-gamma (CXCL9)	Weighted median	10	0.000561435	0.0197528	0.977325	1.00056	0.962565	1.04006
ACLF	Macrophage colony-stimulating factor	Inverse variance weighted	10	0.0257301	0.0243065	0.289796	1.02606	0.978328	1.07613
ACLF	Macrophage colony-stimulating factor	MR Egger	10	0.0271632	0.0484814	0.590628	1.02754	0.934391	1.12997
ACLF	Macrophage colony-stimulating factor	Weighted median	10	0.0331887	0.028625	0.246281	1.03375	0.977344	1.0934
ACLF	Monocyte specific chemokine 3 (CCL7)	Inverse variance weighted	9	-0.0104665	0.0259495	0.686697	0.989588	0.940515	1.04122
ACLF	Monocyte specific chemokine 3 (CCL7)	MR Egger	9	0.0192201	0.0668041	0.781901	1.01941	0.894298	1.16202
ACLF	Monocyte specific chemokine 3 (CCL7)	Weighted median	9	-0.00376445	0.0331186	0.909503	0.996243	0.933628	1.06306
ACLF	Monocyte chemotactic protein-1 (CCL2)	Inverse variance weighted	10	0.0116779	0.0116449	0.315943	1.01175	0.988916	1.0351
ACLF	Monocyte chemotactic protein-1 (CCL2)	MR Egger	10	0.0329021	0.0238568	0.205174	1.03345	0.986238	1.08292
ACLF	Monocyte chemotactic protein-1 (CCL2)	Weighted median	10	0.0154534	0.0154451	0.31705	1.01557	0.98529	1.04679
ACLF	Interleukin-12p70	Inverse variance weighted	10	-0.0152856	0.0112896	0.175749	0.984831	0.963278	1.00687
ACLF	Interleukin-12p70	MR Egger	10	-0.00681267	0.0238378	0.782298	0.99321	0.947873	1.04072
ACLF	Interleukin-12p70	Weighted median	10	-0.0214696	0.0140957	0.127725	0.978759	0.952089	1.00618
ACLF	Interferon gamma-induced protein 10 (CXCL10)	Inverse variance weighted	10	0.0124578	0.0148525	0.401601	1.01254	0.983485	1.04244
ACLF	Interferon gamma-induced protein 10 (CXCL10)	MR Egger	10	0.0230925	0.0276404	0.427704	1.02336	0.969395	1.08033
ACLF	Interferon gamma-induced protein 10 (CXCL10)	Weighted median	10	0.0136834	0.0205604	0.505715	1.01378	0.973736	1.05547
ACLF	Interleukin-18	Inverse variance weighted	10	0.00804824	0.0220921	0.715631	1.00808	0.965362	1.05269
ACLF	Interleukin-18	MR Egger	10	0.0186848	0.0414886	0.664406	1.01886	0.939288	1.10517
ACLF	Interleukin-18	Weighted median	10	0.000921724	0.024536	0.970034	1.00092	0.953926	1.05023
ACLF	Interleukin-17	Inverse variance weighted	10	-0.0222607	0.0122721	0.0696875	0.977985	0.954742	1.00179
ACLF	Interleukin-17	MR Egger	10	-0.00888997	0.0260208	0.741416	0.991149	0.941867	1.04301
ACLF	Interleukin-17	Weighted median	10	-0.0265703	0.0158041	0.0927182	0.97378	0.944078	1.00442
ACLF	Interleukin-13	Inverse variance weighted	10	-0.0134239	0.0167239	0.422161	0.986666	0.954848	1.01954
ACLF	Interleukin-13	MR Egger	10	-0.0164968	0.0305408	0.603796	0.983638	0.926486	1.04432
ACLF	Interleukin-13	Weighted median	10	-0.0205087	0.0219795	0.350777	0.9797	0.938391	1.02283
ACLF	Interleukin-10	Inverse variance weighted	10	-0.0226803	0.0120971	0.0608135	0.977575	0.954669	1.00103
ACLF	Interleukin-10	MR Egger	10	0.000130825	0.0269555	0.996246	1.00013	0.948663	1.05439
ACLF	Interleukin-10	Weighted median	10	-0.0267753	0.0170249	0.115784	0.97358	0.941629	1.00662
ACLF	Interleukin-8 (CXCL8)	Inverse variance weighted	10	-0.00837938	0.0146598	0.567602	0.991656	0.963568	1.02056
ACLF	Interleukin-8 (CXCL8)	MR Egger	10	-0.00626149	0.0272496	0.824027	0.993758	0.942075	1.04828
ACLF	Interleukin-8 (CXCL8)	Weighted median	10	-0.0174525	0.0212713	0.411949	0.982699	0.942571	1.02454
ACLF	Interleukin-6	Inverse variance weighted	10	-0.000744251	0.00993898	0.940309	0.999256	0.979978	1.01891
ACLF	Interleukin-6	MR Egger	10	0.0213768	0.019816	0.312143	1.02161	0.982689	1.06207
ACLF	Interleukin-6	Weighted median	10	0.00457523	0.0134164	0.73309	1.00459	0.978513	1.03135
ACLF	Interleukin-1 receptor antagonist	Inverse variance weighted	10	-0.00409557	0.0129778	0.752319	0.995913	0.9709	1.02157
ACLF	Interleukin-1 receptor antagonist	MR Egger	10	0.0319114	0.0225103	0.194048	1.03243	0.987865	1.079
ACLF	Interleukin-1 receptor antagonist	Weighted median	10	0.00648488	0.0172432	0.706855	1.00651	0.973058	1.0411
ACLF	Interleukin-1-beta	Inverse variance weighted	10	-0.00589638	0.0102045	0.563387	0.994121	0.974435	1.0142
ACLF	Interleukin-1-beta	MR Egger	10	0.0612181	0.0597213	0.335327	1.06313	0.945694	1.19515
ACLF	Interleukin-1-beta	Weighted median	10	-0.00759068	0.0111799	0.497164	0.992438	0.970928	1.01442
ACLF	Hepatocyte growth factor	Inverse variance weighted	10	-0.00699777	0.0107663	0.515712	0.993027	0.972291	1.0142
ACLF	Hepatocyte growth factor	MR Egger	10	0.0142118	0.0210846	0.519285	1.01431	0.97325	1.05711
ACLF	Hepatocyte growth factor	Weighted median	10	-0.0112007	0.0144979	0.439776	0.988862	0.961158	1.01736
ACLF	Interleukin-9	Inverse variance weighted	10	-0.00923899	0.0145796	0.52628	0.990804	0.962891	1.01953
ACLF	Interleukin-9	MR Egger	10	0.00837945	0.0310926	0.794366	1.00841	0.948795	1.07178
ACLF	Interleukin-9	Weighted median	10	-0.00591653	0.0178648	0.740505	0.994101	0.959895	1.02953
ACLF	Interleukin-7	Inverse variance weighted	10	-0.0136046	0.0155117	0.380458	0.986488	0.956947	1.01694
ACLF	Interleukin-7	MR Egger	10	-0.0181992	0.0279074	0.532604	0.981965	0.929696	1.03717
ACLF	Interleukin-7	Weighted median	10	-0.0182132	0.0196373	0.353677	0.981952	0.944875	1.02048
ACLF	Interleukin-5	Inverse variance weighted	10	-0.026233	0.0178572	0.141822	0.974108	0.940604	1.00881
ACLF	Interleukin-5	MR Egger	10	-0.0293738	0.0347558	0.422583	0.971053	0.907107	1.03951
ACLF	Interleukin-5	Weighted median	10	-0.0314156	0.0241384	0.193095	0.969073	0.924292	1.01602
ACLF	Interleukin-4	Inverse variance weighted	10	-0.0151258	0.0111513	0.174965	0.984988	0.963693	1.00675
ACLF	Interleukin-4	MR Egger	10	-0.0140569	0.0234502	0.565466	0.986041	0.941746	1.03242
ACLF	Interleukin-4	Weighted median	10	-0.0148554	0.0141803	0.294821	0.985254	0.958248	1.01302
ACLF	Interleukin-2 receptor, alpha subunit	Inverse variance weighted	10	0.00340213	0.0146097	0.815864	1.00341	0.975083	1.03256
ACLF	Interleukin-2 receptor, alpha subunit	MR Egger	10	-0.0127644	0.0250517	0.624139	0.987317	0.940009	1.03701
ACLF	Interleukin-2 receptor, alpha subunit	Weighted median	10	-0.00277738	0.0198888	0.88894	0.997226	0.959101	1.03687
ACLF	Interleukin-2	Inverse variance weighted	10	-0.00323017	0.0166327	0.846014	0.996775	0.964804	1.02981
ACLF	Interleukin-2	MR Egger	10	0.0627016	0.0369885	0.12849	1.06471	0.990252	1.14476
ACLF	Interleukin-2	Weighted median	10	0.0159527	0.0217176	0.462612	1.01608	0.973737	1.06027
ACLF	Interferon-gamma	Inverse variance weighted	10	0.000254534	0.0126451	0.98394	1.00025	0.975768	1.02536
ACLF	Interferon-gamma	MR Egger	10	0.0172589	0.0254068	0.516115	1.01741	0.967985	1.06936
ACLF	Interferon-gamma	Weighted median	10	0.0040966	0.0155242	0.791869	1.0041	0.974013	1.03513
ACLF	Growth regulated oncogene-α (CXCL1)	Inverse variance weighted	10	-0.0148639	0.0152141	0.328578	0.985246	0.9563	1.01507
ACLF	Growth regulated oncogene-α (CXCL1)	MR Egger	10	-0.0205199	0.0270221	0.469409	0.979689	0.929152	1.03298
ACLF	Growth regulated oncogene-α (CXCL1)	Weighted median	10	-0.0212726	0.0209043	0.30886	0.978952	0.939653	1.0199
ACLF	Granulocyte colony-stimulating factor	Inverse variance weighted	10	-0.00457828	0.0115643	0.69218	0.995432	0.973123	1.01825
ACLF	Granulocyte colony-stimulating factor	MR Egger	10	-0.0109226	0.0239819	0.660891	0.989137	0.943719	1.03674
ACLF	Granulocyte colony-stimulating factor	Weighted median	10	0.00289454	0.015799	0.854633	1.0029	0.972319	1.03444
ACLF	Basic fibroblast growth factor	Inverse variance weighted	10	-0.0155107	0.0103925	0.13557	0.984609	0.964756	1.00487
ACLF	Basic fibroblast growth factor	MR Egger	10	-0.00287902	0.0203315	0.890894	0.997125	0.958171	1.03766
ACLF	Basic fibroblast growth factor	Weighted median	10	-0.0147161	0.0136619	0.281409	0.985392	0.959356	1.01213
ACLF	Eotaxin (CCL11)	Inverse variance weighted	10	-0.00162775	0.0111998	0.884444	0.998374	0.976697	1.02053
ACLF	Eotaxin (CCL11)	MR Egger	10	0.0226722	0.0233029	0.359081	1.02293	0.977261	1.07074
ACLF	Eotaxin (CCL11)	Weighted median	10	0.0025048	0.0151253	0.868469	1.00251	0.973224	1.03267

## Sheet: Sheet3
Exposure	Outcome	method	Q	Q_df	Q_pval
ACLF	Cutaneous T-cell attracting (CCL27)	MR Egger	20.3862	8	0.00896962
ACLF	Cutaneous T-cell attracting (CCL27)	Inverse variance weighted	20.3912	9	0.0156458
ACLF	Beta nerve growth factor	MR Egger	8.52734	8	0.383722
ACLF	Beta nerve growth factor	Inverse variance weighted	9.13395	9	0.425002
ACLF	Vascular endothelial growth factor	MR Egger	5.66859	7	0.578934
ACLF	Vascular endothelial growth factor	Inverse variance weighted	6.5458	8	0.586332
ACLF	Macrophage migration inhibitory factor (glycosylation-inhibiting factor)	MR Egger	3.83641	7	0.798415
ACLF	Macrophage migration inhibitory factor (glycosylation-inhibiting factor)	Inverse variance weighted	5.78055	8	0.671799
ACLF	TNF-related apoptosis inducing ligand	MR Egger	6.5482	8	0.586067
ACLF	TNF-related apoptosis inducing ligand	Inverse variance weighted	7.54471	9	0.580597
ACLF	Tumor necrosis factor-beta	MR Egger	0.659941	3	0.882583
ACLF	Tumor necrosis factor-beta	Inverse variance weighted	2.56222	4	0.633531
ACLF	Tumor necrosis factor-alpha	MR Egger	1.68101	8	0.989279
ACLF	Tumor necrosis factor-alpha	Inverse variance weighted	1.70698	9	0.9953
ACLF	Stromal cell-derived factor-1 alpha (CXCL12)	MR Egger	5.30018	8	0.725063
ACLF	Stromal cell-derived factor-1 alpha (CXCL12)	Inverse variance weighted	5.65541	9	0.773849
ACLF	Stem cell growth factor beta	MR Egger	6.2428	8	0.620055
ACLF	Stem cell growth factor beta	Inverse variance weighted	6.54574	9	0.684297
ACLF	Stem cell factor	MR Egger	10.6876	8	0.220037
ACLF	Stem cell factor	Inverse variance weighted	12.2886	9	0.197526
ACLF	Interleukin-16	MR Egger	15.0268	8	0.0586256
ACLF	Interleukin-16	Inverse variance weighted	17.1173	9	0.0469103
ACLF	Regulated on Activation, Normal T Cell Expressed and Secreted (CCL5)	MR Egger	6.64009	8	0.575915
ACLF	Regulated on Activation, Normal T Cell Expressed and Secreted (CCL5)	Inverse variance weighted	11.3657	9	0.251474
ACLF	Platelet derived growth factor BB	MR Egger	9.84008	8	0.27643
ACLF	Platelet derived growth factor BB	Inverse variance weighted	11.0207	9	0.274292
ACLF	Macrophage inflammatory protein-1β (CCL4)	MR Egger	8.56473	8	0.380333
ACLF	Macrophage inflammatory protein-1β (CCL4)	Inverse variance weighted	8.62852	9	0.472247
ACLF	Macrophage inflammatory protein-1α (CCL3)	MR Egger	4.45053	8	0.814361
ACLF	Macrophage inflammatory protein-1α (CCL3)	Inverse variance weighted	4.50096	9	0.875465
ACLF	Monokine induced by interferon-gamma (CXCL9)	MR Egger	8.78953	8	0.360361
ACLF	Monokine induced by interferon-gamma (CXCL9)	Inverse variance weighted	8.93961	9	0.442867
ACLF	Macrophage colony-stimulating factor	MR Egger	14.3577	8	0.0729057
ACLF	Macrophage colony-stimulating factor	Inverse variance weighted	14.3599	9	0.110087
ACLF	Monocyte specific chemokine 3 (CCL7)	MR Egger	1.74135	7	0.972762
ACLF	Monocyte specific chemokine 3 (CCL7)	Inverse variance weighted	1.97391	8	0.981801
ACLF	Monocyte chemotactic protein-1 (CCL2)	MR Egger	1.74135	7	0.972762
ACLF	Monocyte chemotactic protein-1 (CCL2)	Inverse variance weighted	1.97391	8	0.981801
ACLF	Interleukin-12p70	MR Egger	3.21107	8	0.920422
ACLF	Interleukin-12p70	Inverse variance weighted	3.37394	9	0.947609
ACLF	Interferon gamma-induced protein 10 (CXCL10)	MR Egger	8.06154	8	0.427482
ACLF	Interferon gamma-induced protein 10 (CXCL10)	Inverse variance weighted	8.27192	9	0.506992
ACLF	Interleukin-18	MR Egger	18.9202	8	0.0152923
ACLF	Interleukin-18	Inverse variance weighted	19.1472	9	0.02397
ACLF	Interleukin-17	MR Egger	2.73766	8	0.949727
ACLF	Interleukin-17	Inverse variance weighted	3.07723	9	0.961154
ACLF	Interleukin-13	MR Egger	5.89559	8	0.658926
ACLF	Interleukin-13	Inverse variance weighted	5.91005	9	0.748886
ACLF	Interleukin-10	MR Egger	6.38512	8	0.604176
ACLF	Interleukin-10	Inverse variance weighted	7.28187	9	0.607798
ACLF	Interleukin-8 (CXCL8)	MR Egger	8.36172	8	0.398957
ACLF	Interleukin-8 (CXCL8)	Inverse variance weighted	8.37077	9	0.497256
ACLF	Interleukin-6	MR Egger	4.37258	8	0.822041
ACLF	Interleukin-6	Inverse variance weighted	6.03762	9	0.736148
ACLF	Interleukin-1 receptor antagonist	MR Egger	2.35887	8	0.967987
ACLF	Interleukin-1 receptor antagonist	Inverse variance weighted	6.19139	9	0.720621
ACLF	Interleukin-1-beta	MR Egger	1.03251	8	0.998035
ACLF	Interleukin-1-beta	Inverse variance weighted	2.3334	9	0.985033
ACLF	Hepatocyte growth factor	MR Egger	3.28679	8	0.915093
ACLF	Hepatocyte growth factor	Inverse variance weighted	4.65557	9	0.863241
ACLF	Interleukin-9	MR Egger	2.20968	8	0.973899
ACLF	Interleukin-9	Inverse variance weighted	2.62126	9	0.977443
ACLF	Interleukin-7	MR Egger	6.65181	8	0.574622
ACLF	Interleukin-7	Inverse variance weighted	6.69104	9	0.669251
ACLF	Interleukin-5	MR Egger	2.20968	8	0.973899
ACLF	Interleukin-5	Inverse variance weighted	2.62126	9	0.977443
ACLF	Interleukin-4	MR Egger	4.20671	8	0.838009
ACLF	Interleukin-4	Inverse variance weighted	4.20939	9	0.897098
ACLF	Interleukin-2 receptor, alpha subunit	MR Egger	3.7845	8	0.876025
ACLF	Interleukin-2 receptor, alpha subunit	Inverse variance weighted	4.41558	9	0.881997
ACLF	Interleukin-2	MR Egger	1.60049	8	0.990911
ACLF	Interleukin-2	Inverse variance weighted	5.58306	9	0.780812
ACLF	Interferon-gamma	MR Egger	11.3257	8	0.18392
ACLF	Interferon-gamma	Inverse variance weighted	12.1816	9	0.203264
ACLF	Growth regulated oncogene-α (CXCL1)	MR Egger	6.62478	8	0.577603
ACLF	Growth regulated oncogene-α (CXCL1)	Inverse variance weighted	6.68893	9	0.66947
ACLF	Granulocyte colony-stimulating factor	MR Egger	6.34356	8	0.608808
ACLF	Granulocyte colony-stimulating factor	Inverse variance weighted	6.43475	9	0.695741
ACLF	Basic fibroblast growth factor	MR Egger	2.65317	8	0.954205
ACLF	Basic fibroblast growth factor	Inverse variance weighted	3.1757	9	0.95692
ACLF	Eotaxin (CCL11)	MR Egger	5.49864	8	0.703191
ACLF	Eotaxin (CCL11)	Inverse variance weighted	6.91267	9	0.646211

## Sheet: Sheet4
Exposure	Outcome	egger_intercept	se	pval
ACLF	Cutaneous T-cell attracting (CCL27)	0.00143798	0.0324423	0.965732
ACLF	Beta nerve growth factor	0.0161659	0.0214293	0.472237
ACLF	Vascular endothelial growth factor	-0.0184307	0.0196784	0.380146
ACLF	Macrophage migration inhibitory factor (glycosylation-inhibiting factor)	-0.0365074	0.0261829	0.205876
ACLF	TNF-related apoptosis inducing ligand	-0.0147009	0.0147266	0.34739
ACLF	Tumor necrosis factor-beta	0.182756	0.132506	0.261659
ACLF	Tumor necrosis factor-alpha	-0.00345153	0.0214159	0.875958
ACLF	Stromal cell-derived factor-1 alpha (CXCL12)	-0.00528955	0.00887493	0.567645
ACLF	Stem cell growth factor beta	0.010934	0.0198657	0.597076
ACLF	Stem cell factor	-0.0194288	0.017748	0.305506
ACLF	Interleukin-16	-0.0283219	0.0268466	0.322263
ACLF	Regulated on Activation, Normal T Cell Expressed and Secreted (CCL5)	0.0461713	0.0212395	0.0614496
ACLF	Platelet derived growth factor BB	0.0165438	0.0168863	0.355918
ACLF	Macrophage inflammatory protein-1β (CCL4)	-0.00372572	0.0152638	0.813306
ACLF	Macrophage inflammatory protein-1α (CCL3)	-0.00517932	0.0230652	0.827958
ACLF	Monokine induced by interferon-gamma (CXCL9)	0.00704664	0.0190661	0.72128
ACLF	Macrophage colony-stimulating factor	-0.00123021	0.035246	0.973012
ACLF	Monocyte specific chemokine 3 (CCL7)	-0.0219302	0.0454746	0.644341
ACLF	Monocyte chemotactic protein-1 (CCL2)	-0.0161284	0.0158225	0.337878
ACLF	Interleukin-12p70	-0.00662222	0.016409	0.697099
ACLF	Interferon gamma-induced protein 10 (CXCL10)	-0.00971791	0.0212681	0.659877
ACLF	Interleukin-18	-0.00989278	0.0319321	0.764624
ACLF	Interleukin-17	-0.0100389	0.0172274	0.576128
ACLF	Interleukin-13	0.00271211	0.0225543	0.907252
ACLF	Interleukin-10	-0.0169695	0.0179198	0.371376
ACLF	Interleukin-8 (CXCL8)	-0.00191257	0.0205514	0.928142
ACLF	Interleukin-6	-0.0170778	0.0132349	0.232969
ACLF	Interleukin-1 receptor antagonist	-0.035828	0.0183013	0.0859658
ACLF	Interleukin-1-beta	-0.0321532	0.0281905	0.287042
ACLF	Hepatocyte growth factor	-0.0178718	0.0152757	0.275694
ACLF	Interleukin-9	-0.0135957	0.021192	0.53911
ACLF	Interleukin-7	0.00420482	0.0212313	0.847947
ACLF	Interleukin-5	0.00275201	0.0255419	0.916851
ACLF	Interleukin-4	-0.000838668	0.0161855	0.959946
ACLF	Interleukin-2 receptor, alpha subunit	0.0155951	0.0196311	0.44988
ACLF	Interleukin-2	-0.0511886	0.0256503	0.081062
ACLF	Interferon-gamma	-0.0143092	0.0184029	0.459207
ACLF	Growth regulated oncogene-α (CXCL1)	0.00523083	0.0206533	0.806447
ACLF	Granulocyte colony-stimulating factor	0.00490373	0.0162389	0.770372
ACLF	Basic fibroblast growth factor	-0.0111214	0.0153854	0.490358
ACLF	Eotaxin (CCL11)	-0.0187935	0.0158044	0.268483

## Sheet: Sheet5
Exposure	Outcome	Causal Estimate	Sd	T-stat	P-value
ACLF	Cutaneous T-cell attracting (CCL27)	0.00100064	0.0209533	0.0477559	0.962851
ACLF	Cutaneous T-cell attracting (CCL27)	-0.0145995	0.0160308	-0.910717	0.386187
ACLF	Beta nerve growth factor	-0.00306645	0.0118854	-0.258003	0.801637
ACLF	Beta nerve growth factor	NA	NA	NA	NA
ACLF	Vascular endothelial growth factor	-0.014602	0.0110354	-1.3232	0.218398
ACLF	Vascular endothelial growth factor	NA	NA	NA	NA
ACLF	Macrophage migration inhibitory factor (glycosylation-inhibiting factor)	0.00461722	0.0137067	0.336858	0.743946
ACLF	Macrophage migration inhibitory factor (glycosylation-inhibiting factor)	NA	NA	NA	NA
ACLF	TNF-related apoptosis inducing ligand	-0.0108776	0.00871188	-1.24859	0.240256
ACLF	TNF-related apoptosis inducing ligand	NA	NA	NA	NA
ACLF	Tumor necrosis factor-beta	-0.00907445	0.0296617	-0.305932	0.771985
ACLF	Tumor necrosis factor-beta	NA	NA	NA	NA
ACLF	Tumor necrosis factor-alpha	0.00691258	0.00782511	0.883385	0.397768
ACLF	Tumor necrosis factor-alpha	NA	NA	NA	NA
ACLF	Stromal cell-derived factor-1 alpha (CXCL12)	0.000484434	0.00261226	0.185446	0.856586
ACLF	Stromal cell-derived factor-1 alpha (CXCL12)	NA	NA	NA	NA
ACLF	Stem cell growth factor beta	-0.0102363	0.0123232	-0.830655	0.425556
ACLF	Stem cell growth factor beta	NA	NA	NA	NA
ACLF	Stem cell factor	0.00513163	0.0117462	0.436874	0.671485
ACLF	Stem cell factor	NA	NA	NA	NA
ACLF	Interleukin-16	-0.0125149	0.0191166	-0.654661	0.527456
ACLF	Interleukin-16	NA	NA	NA	NA
ACLF	Regulated on Activation, Normal T Cell Expressed and Secreted (CCL5)	-0.0116485	0.0183418	-0.635076	0.539637
ACLF	Regulated on Activation, Normal T Cell Expressed and Secreted (CCL5)	NA	NA	NA	NA
ACLF	Platelet derived growth factor BB	-0.0150526	0.0108881	-1.38248	0.196918
ACLF	Platelet derived growth factor BB	NA	NA	NA	NA
ACLF	Macrophage inflammatory protein-1β (CCL4)	-0.0096094	0.00884369	-1.08658	0.302718
ACLF	Macrophage inflammatory protein-1β (CCL4)	NA	NA	NA	NA
ACLF	Macrophage inflammatory protein-1α (CCL3)	0.00239191	0.0110485	0.216492	0.832957
ACLF	Macrophage inflammatory protein-1α (CCL3)	NA	NA	NA	NA
ACLF	Monokine induced by interferon-gamma (CXCL9)	-0.00761482	0.012584	-0.605117	0.558582
ACLF	Monokine induced by interferon-gamma (CXCL9)	NA	NA	NA	NA
ACLF	Macrophage colony-stimulating factor	0.0215526	0.0226346	0.952198	0.363444
ACLF	Macrophage colony-stimulating factor	NA	NA	NA	NA
ACLF	Monocyte specific chemokine 3 (CCL7)	-0.00629778	0.0129447	-0.486513	0.638231
ACLF	Monocyte specific chemokine 3 (CCL7)	NA	NA	NA	NA
ACLF	Monocyte chemotactic protein-1 (CCL2)	0.00939746	0.00862957	1.08898	0.301708
ACLF	Monocyte chemotactic protein-1 (CCL2)	NA	NA	NA	NA
ACLF	Interleukin-12p70	-0.01316	0.00662021	-1.98785	0.0748879
ACLF	Interleukin-12p70	NA	NA	NA	NA
ACLF	Interferon gamma-induced protein 10 (CXCL10)	0.0104182	0.0132307	0.787422	0.449295
ACLF	Interferon gamma-induced protein 10 (CXCL10)	NA	NA	NA	NA
ACLF	Interleukin-18	0.00809122	0.0202219	0.400122	0.69748
ACLF	Interleukin-18	NA	NA	NA	NA
ACLF	Interleukin-17	-0.0222607	0.0071759	-3.10215	0.0126783
ACLF	Interleukin-17	NA	NA	NA	NA
ACLF	Interleukin-13	-0.0109156	0.0126186	-0.865044	0.407288
ACLF	Interleukin-13	NA	NA	NA	NA
ACLF	Interleukin-10	-0.0212987	0.00997325	-2.13559	0.0584682
ACLF	Interleukin-10	NA	NA	NA	NA
ACLF	Interleukin-8 (CXCL8)	-0.0136746	0.0145197	-0.941796	0.368492
ACLF	Interleukin-8 (CXCL8)	NA	NA	NA	NA
ACLF	Interleukin-6	-0.000763099	0.00755066	-0.101064	0.921497
ACLF	Interleukin-6	NA	NA	NA	NA
ACLF	Interleukin-1 receptor antagonist	-0.00623155	0.0103572	-0.601661	0.560791
ACLF	Interleukin-1 receptor antagonist	NA	NA	NA	NA
ACLF	Interleukin-1-beta	-0.00591551	0.00468315	-1.26315	0.235192
ACLF	Interleukin-1-beta	NA	NA	NA	NA
ACLF	Hepatocyte growth factor	-0.00866811	0.00731078	-1.18566	0.263165
ACLF	Hepatocyte growth factor	NA	NA	NA	NA
ACLF	Interleukin-9	-0.00625923	0.00808568	-0.774113	0.456775
ACLF	Interleukin-9	NA	NA	NA	NA
ACLF	Interleukin-7	-0.00811621	0.013836	-0.5866	0.570476
ACLF	Interleukin-7	NA	NA	NA	NA
ACLF	Interleukin-5	-0.0165568	0.0196085	-0.844369	0.418206
ACLF	Interleukin-5	NA	NA	NA	NA
ACLF	Interleukin-4	-0.0124355	0.00750325	-1.65735	0.128443
ACLF	Interleukin-4	NA	NA	NA	NA
ACLF	Interleukin-2 receptor, alpha subunit	-0.0019328	0.0113435	-0.170389	0.868102
ACLF	Interleukin-2 receptor, alpha subunit	NA	NA	NA	NA
ACLF	Interleukin-2	-0.00335718	0.0118745	-0.282723	0.783155
ACLF	Interleukin-2	NA	NA	NA	NA
ACLF	Interferon-gamma	-0.000301685	0.0115752	-0.026063	0.97972
ACLF	Interferon-gamma	NA	NA	NA	NA
ACLF	Growth regulated oncogene-α (CXCL1)	-0.0183204	0.0126893	-1.44377	0.179391
ACLF	Growth regulated oncogene-α (CXCL1)	NA	NA	NA	NA
ACLF	Granulocyte colony-stimulating factor	-0.00341899	0.0089401	-0.382433	0.710142
ACLF	Granulocyte colony-stimulating factor	NA	NA	NA	NA
ACLF	Basic fibroblast growth factor	-0.0126843	0.00655595	-1.93478	0.0817848
ACLF	Basic fibroblast growth factor	NA	NA	NA	NA
ACLF	Eotaxin (CCL11)	-0.00491877	0.00956974	-0.513991	0.618424
ACLF	Eotaxin (CCL11)	NA	NA	NA	NA
