# Supplementary material for: Systemic inflammatory regulators and risk of acute-on-chronic liver failure: A bidirectional mendelian-randomization study
Source: Front Cell Dev Biol. 2023 Jan 19;11:1125233. doi: 10.3389/fcell.2023.1125233 (PMC9892464; doi:10.3389/fcell.2023.1125233)
Supplement: Supplementary file 3 [file Table1.xlsx]

## Sheet: Sheet1
Exposure	Outcome	SNP	effect_allele.exposure	other_allele.exposure	chr.outcome	beta.exposure	pval.exposure	se.exposure	beta.outcome	pos.outcome	pval.outcome	se.outcome	F statistics
Cutaneous T-cell attracting (CCL27)	ACLF	rs2070074	G	A	9	-0.4467	1.785e-32	0.0374	-0.153782	34649442	0.307109	0.150574	142.656
Cutaneous T-cell attracting (CCL27)	ACLF	rs55764737	C	T	15	-0.5313	4.618e-08	0.0972	0.57336	61323414	0.0191206	0.244694	29.8777
Beta nerve growth factor	ACLF	rs28637706	G	T	19	0.1589	1.423e-09	0.0263	-0.0939227	34285368	0.30898	0.0923196	36.5037
Vascular endothelial growth factor	ACLF	rs10761731	T	A	10	0.1187	1.006e-11	0.0174	-0.0507757	65027610	0.57436	0.0904058	46.5375
Vascular endothelial growth factor	ACLF	rs13209117	G	A	6	-0.1302	5.282e-11	0.0201	0.0432236	44151765	0.671389	0.101884	41.9595
Vascular endothelial growth factor	ACLF	rs6921438	G	A	6	0.49	2.09e-171	0.0175	0.113197	43925607	0.20694	0.0896948	784
Vascular endothelial growth factor	ACLF	rs7030781	T	A	9	-0.1368	2.565e-15	0.0173	0.113738	2686273	0.213184	0.0913663	62.5288
Macrophage migration inhibitory factor (glycosylation-inhibiting factor)	ACLF	rs2330634	G	C	22	-0.1556	4.525e-10	0.0249	-0.161667	24250795	0.0762585	0.091192	39.05
TNF-related apoptosis inducing ligand	ACLF	rs138987090	G	A	18	0.7497	4.502e-23	0.0752	1.0679	30366247	0.0690306	0.587333	99.3892
TNF-related apoptosis inducing ligand	ACLF	rs193112415	C	T	18	1.0421	2.146e-62	0.0623	-0.155318	28835120	0.637072	0.329205	279.797
TNF-related apoptosis inducing ligand	ACLF	rs28521641	T	A	18	0.7019	1.296e-56	0.0447	-0.18436	29572759	0.473463	0.257179	246.567
TNF-related apoptosis inducing ligand	ACLF	rs57396456	C	T	18	0.5626	1.252e-27	0.0518	-0.0982697	27945877	0.703982	0.258638	117.961
TNF-related apoptosis inducing ligand	ACLF	rs62093514	C	T	18	-1.0618	6.859e-82	0.0552	0.041422	29230977	0.885037	0.286485	370.005
TNF-related apoptosis inducing ligand	ACLF	rs74778900	C	T	18	-0.5906	2.586e-28	0.0532	-0.239253	28086266	0.521554	0.373278	123.243
TNF-related apoptosis inducing ligand	ACLF	rs79287178	G	A	3	0.4317	9.117e-25	0.0421	-0.250108	172294500	0.376998	0.283107	105.148
Tumor necrosis factor-beta	ACLF	rs78296352	G	T	1	-1.2215	4.758e-21	0.1366	-0.492813	22821844	0.0317445	0.22947	79.9623
Stem cell growth factor beta	ACLF	rs116924815	C	T	19	-0.6079	1.744e-16	0.0738	-0.0438263	51230733	0.869532	0.266822	67.8503
Stem cell growth factor beta	ACLF	rs117716477	C	A	12	-0.8384	1.342e-23	0.0841	0.276895	104240958	0.471785	0.384802	99.3826
Stem cell growth factor beta	ACLF	rs17876031	G	A	5	0.1514	2.25e-09	0.0255	-0.00977838	176831119	0.920046	0.0974177	35.251
Stem cell growth factor beta	ACLF	rs4656185	G	A	1	-0.205	1.16e-15	0.0256	0.155613	169476326	0.100781	0.0948236	64.1251
Stem cell factor	ACLF	rs1557570	G	T	1	-0.1186	2.739e-12	0.017	0.113861	169507844	0.229555	0.0947652	48.6711
Stem cell factor	ACLF	rs4841899	C	T	9	0.1004	1.778e-08	0.0178	-0.212449	137424412	0.026952	0.0960346	31.8147
Interleukin-16	ACLF	rs1801020	G	A	5	-0.1733	4.53e-10	0.0272	-0.0884835	176836532	0.38865	0.102641	40.5938
Interleukin-16	ACLF	rs4253283	C	T	4	-0.146	1.746e-08	0.0262	-0.0213626	187165211	0.823714	0.095895	31.053
Interleukin-16	ACLF	rs4778636	G	A	15	0.7272	1.108e-30	0.0633	-0.0152266	81591639	0.921339	0.154198	131.978
Regulated on Activation, Normal T Cell Expressed and Secreted (CCL5)	ACLF	rs74472919	C	T	13	-0.3313	3.969e-08	0.0605	-0.0519136	82200650	0.852462	0.279138	29.9869
Platelet derived growth factor BB	ACLF	rs13412535	G	A	2	-0.3352	2.461e-55	0.0214	0.000575613	224874874	0.995669	0.106043	245.347
Platelet derived growth factor BB	ACLF	rs2324229	C	T	6	-0.0894	3.484e-08	0.0161	0.0128127	83918131	0.8898	0.0924722	30.8335
Platelet derived growth factor BB	ACLF	rs4965869	C	T	15	-0.184	5.663e-24	0.0181	-0.0769418	101990320	0.445983	0.100956	103.342
Platelet derived growth factor BB	ACLF	rs55680718	C	T	2	0.1383	1.858e-08	0.0246	0.0311021	225166877	0.81787	0.135059	31.6063
Macrophage inflammatory protein-1β (CCL4)	ACLF	rs113010081	C	T	3	0.5954	3.85e-140	0.0236	-0.177664	46457412	0.210711	0.141948	636.493
Macrophage inflammatory protein-1β (CCL4)	ACLF	rs113877493	C	T	17	0.6124	1.62e-173	0.0218	0.070783	34812273	0.669561	0.165865	789.146
Macrophage inflammatory protein-1β (CCL4)	ACLF	rs116567227	G	A	3	-0.2077	5.334e-10	0.0336	-0.538049	51747288	0.119732	0.345812	38.2115
Macrophage inflammatory protein-1β (CCL4)	ACLF	rs117453826	G	A	17	0.5774	5.065e-22	0.0593	0.13635	35132809	0.703267	0.357955	94.8078
Macrophage inflammatory protein-1β (CCL4)	ACLF	rs141102180	G	T	17	-0.3225	1.079e-16	0.0393	0.163184	34436204	0.640033	0.348943	67.3402
Macrophage inflammatory protein-1β (CCL4)	ACLF	rs3760440	G	A	17	-0.1236	2.751e-14	0.0162	-0.0587001	35228301	0.533506	0.0942727	58.2112
Macrophage inflammatory protein-1β (CCL4)	ACLF	rs79068918	G	C	3	-0.2752	3.202e-24	0.0271	0.175189	45344715	0.244915	0.150663	103.124
Monokine induced by interferon-gamma (CXCL9)	ACLF	rs55876513	G	T	4	-0.166	8.231e-11	0.0255	0.0710239	76883698	0.494416	0.103942	42.3775
Macrophage colony-stimulating factor	ACLF	rs56367447	C	T	8	0.4967	1.721e-08	0.0883	0.346547	3871527	0.147273	0.239125	31.6422
Monocyte chemotactic protein-1 (CCL2)	ACLF	rs12075	G	A	1	-0.2185	1.435e-44	0.0155	-0.0832466	159175354	0.356081	0.0902052	198.719
Monocyte chemotactic protein-1 (CCL2)	ACLF	rs2036297	G	A	3	-0.119	1.09e-13	0.016	0.160696	46172903	0.087811	0.0941361	55.3164
Monocyte chemotactic protein-1 (CCL2)	ACLF	rs2288370	C	T	3	0.1031	2.254e-10	0.0163	0.120987	42977436	0.191432	0.0926142	40.0076
Monocyte chemotactic protein-1 (CCL2)	ACLF	rs7632755	G	A	3	-0.2938	1.178e-20	0.0316	-0.264995	46332382	0.133568	0.176642	86.4429
Interleukin-12p70	ACLF	rs10761731	T	A	10	0.1001	6.228e-10	0.0162	-0.0507757	65027610	0.57436	0.0904058	38.1802
Interleukin-12p70	ACLF	rs2375980	G	C	9	-0.0937	4.552e-09	0.0159	0.0922378	2692622	0.317116	0.0922007	34.7284
Interleukin-12p70	ACLF	rs4349809	G	T	6	-0.3777	2.56e-124	0.0159	-0.0980402	43924830	0.273131	0.0894625	564.287
Interferon gamma-induced protein 10 (CXCL10)	ACLF	rs113831257	G	A	4	-0.3592	2.533e-08	0.0644	-0.322416	76159521	0.175983	0.238257	31.1101
Interferon gamma-induced protein 10 (CXCL10)	ACLF	rs9450351	C	T	6	0.2768	1.478e-08	0.0489	0.228659	86624320	0.212965	0.183595	32.0416
Interleukin-18	ACLF	rs115267715	C	T	5	-0.4508	1.723e-08	0.08	0.11663	68535015	0.805317	0.473198	31.7532
Interleukin-18	ACLF	rs17229943	C	A	5	0.312	1.617e-11	0.0463	0.0295993	68682536	0.884714	0.204139	45.4096
Interleukin-18	ACLF	rs385076	C	T	2	0.2432	1.659e-22	0.0248	0.0192042	32489851	0.837815	0.0938213	96.1665
Interleukin-18	ACLF	rs71478720	C	T	11	0.2669	3.708e-22	0.0276	-0.0245311	112009605	0.810124	0.1021	93.5145
Interleukin-17	ACLF	rs1530455	C	T	3	-0.108	4.874e-10	0.0173	-0.136134	122854899	0.142152	0.0927454	38.9722
Interleukin-13	ACLF	rs9472168	G	A	6	-0.4244	1.081e-65	0.0248	-0.124204	43928985	0.176331	0.0918575	292.851
Interleukin-10	ACLF	rs282258	C	T	2	-0.0992	1.001e-09	0.0162	0.0106076	224914800	0.906688	0.0904953	37.4967
Interleukin-10	ACLF	rs4349809	G	T	6	-0.2853	5.771e-67	0.0165	-0.0980402	43924830	0.273131	0.0894625	298.976
Hepatocyte growth factor	ACLF	rs3748034	G	T	4	-0.1495	1.81e-10	0.0234	0.0572	3446091	0.7239	0.161924	40.8179
Hepatocyte growth factor	ACLF	rs5745687	C	T	7	0.3072	2.751e-14	0.0406	-0.2592	81359051	0.1963	0.200594	57.252
Interleukin-7	ACLF	rs4320361	G	T	6	0.3245	6.868e-39	0.0249	0.0607	43928511	0.5781	0.109141	169.836
Interleukin-5	ACLF	rs7767396	G	A	6	-0.1515	7.69e-10	0.0246	-0.055	43927050	0.6116	0.108312	37.9276
Interleukin-2 receptor, alpha subunit	ACLF	rs12722497	C	A	10	-0.6279	1.572e-38	0.0485	-0.0013	6095928	0.9946	0.192082	167.609
Growth regulated oncogene-α (CXCL1)	ACLF	rs12075	G	A	1	-0.3751	1.244e-55	0.0237	-0.0827	159175354	0.4643	0.113011	250.494
Growth regulated oncogene-α (CXCL1)	ACLF	rs508977	G	T	4	0.3802	7.558e-42	0.028	-0.069	74762383	0.5897	0.127951	184.378
Eotaxin (CCL11)	ACLF	rs112347425	C	T	3	-0.158	8.647e-09	0.0277	0.0717	46460888	0.7015	0.187061	32.5353
Eotaxin (CCL11)	ACLF	rs12075	G	A	1	-0.1671	1.332e-26	0.0156	-0.0827	159175354	0.4643	0.113011	114.737
Eotaxin (CCL11)	ACLF	rs2024050	G	A	7	-0.1728	1.104e-08	0.0303	0.2055	75460393	0.2977	0.197335	32.5239
Eotaxin (CCL11)	ACLF	rs2228467	C	T	3	0.4163	2.271e-46	0.0292	-0.0804	42906116	0.6942	0.204496	203.258
